# Supplementary material for: Strandings of cetaceans on the Espírito Santo coast, southeast Brazil, 1975–2015
Source: Zookeys. 2020 Jul 13;948:129–52. doi: 10.3897/zookeys.948.50468 (PMC7381716; doi:10.3897/zookeys.948.50468)
Supplement: Supplementary material 1 — Historical records of cetacean strandings along the coast of Espírito Santo state, southeast Brazil, 1975–2015 [file zookeys-948-129-s001.xls]

## Sheet: Data
N	Latin name	Date	Sex	Age	Location	Latitude (DD)	Longitude (DD)	Coordinates	Remarks	Source/Reference
A001	Eubalaena australis	2007-09-28	Unknown	Unknown	Brazil, Espírito Santo, Marataízes, Praia do Pontal	-21.0019	-40.8064	Precise		Petrobras 2007
A002	Balaenoptera acutorostrata	1989-08-04	Female	Juvenile	Brazil, Espírito Santo, Marataízes	-21.0528	-40.8303	Approximate		Zerbini et al. 1996
A003	Balaenoptera acutorostrata	2011-09-09	Male	Calf	Brazil, Espírito Santo, Vila Velha, Praia dos Recifes	-20.4464	-40.3299	Precise		Petrobras 2012; Petrobras 2016
A004	Balaenoptera acutorostrata	2013-09-09	Male	Unknown	Brazil, Espírito Santo, Serra, Costa Bela	-20.0902	-40.1749	Precise		Petrobras 2014; Petrobras 2016
A005	Balaenoptera borealis	1980-03-07	Unknown	Unknown	Brazil, Espírito Santo, Vila Velha	-20.3333	-40.2733	Approximate	Originally recorded as Balaenoptera sp., was later identified as Balaenoptera borealis based on photographs.	Barros 1991
A006	Globicephala macrorhynchus	1997-05-28	Male	Juvenile	Brazil, Espírito Santo, Guarapari	-20.6667	-40.4833	Precise	Marine litter ingestion.	Barros et al. 1997
A007	Grampus griseus	1998-04-01	Male	Adult	Brazil, Espírito Santo, Piúma	-20.8498	-40.7452	Approximate		Freitas et al. 1998 apud Toledo et al. 2015
A008	Grampus griseus	2010-10-23	Male	Calf	Brazil, Espírito Santo, Vila Velha, Ponta da Fruta	-20.5054	-40.3575	Approximate	Suspected viral infection.	Costa et al. 2012a
A009	Orcinus orca	2014-08-14	Female	Juvenile	Brazil, Espírito Santo, Anchieta, Praia da Baleia	-20.8346	-40.6323	Precise		Mayorga & Rossi Junior 2015; Petrobras 2016
A010	Peponocephala electra	1991-10-06	Male	Adult	Brazil, Espírito Santo, Aracruz, Barra do Sahy	-19.8629	-40.07	Adjusted	Infectious disease suspected.	Gasparini & Sazima 1996
A011	Peponocephala electra	2007-09-10	Unknown	Unknown	Brazil, Espírito Santo, Itapemirim, Itaipava	-20.9006	-40.7769	Precise		Petrobras 2007
A012	Peponocephala electra	2008-09-26	Male	Adult	Brazil, Espírito Santo, São Mateus	-18.6107	-39.7288	Approximate		Petrobras 2008
A013	Peponocephala electra	2011-04-23	Female	Adult	Brazil, Espírito Santo, São Mateus, Campo Grande	-19.0197	-39.73	Approximate	Marine litter ingestion.	Petrobras 2012; Costa et al. 2012b
A014	Peponocephala electra	2012-05-18	Female	Calf	Brazil, Espírito Santo, Linhares, Ipiranguinha	-19.2078	-39.7043	Precise		Petrobras 2013; Petrobras 2016
A015	Peponocephala electra	2012-06-04	Unknown	Juvenile	Brazil, Espírito Santo, Vila Velha, Praia de Itapoã	-20.3532	-40.2833	Precise		Petrobras 2013; Petrobras 2016
A016	Pseudorca crassidens	2007-07-20	Female	Unknown	Brazil, Espírito Santo, Aracruz, Praia Formosa	-19.9928	-40.149	Precise	Collision with marine vessel.	Petrobras 2007
A017	Sotalia guianensis	1983-06-05	Female	Adult	Brazil, Espírito Santo, Vila Velha, Praia de Itapoã	-20.3592	-40.2925	Adjusted		Barros 1991
A018	Sotalia guianensis	xx-Feb-1989	Unknown	Unknown	Brazil, Espírito Santo, Linhares, Regência	-19.655	-39.8237	Approximate	MZUSP 19365 (Vanzo)	Geise e Borobia 1987; MZUSP
A019	Sotalia guianensis	xx-Feb-1989	Unknown	Unknown	Brazil, Espírito Santo, Linhares, Regência	-19.655	-39.8237	Approximate	MZUSP 19366 (Vanzo)	Geise e Borobia 1987; MZUSP
A020	Sotalia guianensis	1987-01-09	Unknown	Unknown	Brazil, Espírito Santo, Linhares, Regência	-19.655	-39.8237	Approximate	MZUSP 23809 (FBCN-GMA-020eSS22)	Borobia et al. 1991; MZUSP
A021	Sotalia guianensis	xx-Dec-1988	Unknown	Adult	Brazil, Espírito Santo, Linhares, Pontal do Ipiranga	-19.4301	-39.7144	Approximate	MZUSP 26871 (CBellini)	Borobia et al. 1991; MZUSP
A022	Sotalia guianensis	xx-Dec-1988	Unknown	Adult	Brazil, Espírito Santo, São Mateus, Guriri	-18.7398	-39.7468	Approximate	MZUSP 27520 (SSiciliano-SS41)	Borobia et al. 1991; MZUSP
A023	Sotalia guianensis	1989-01-06	Male	Adult	Brazil, Espírito Santo, Aracruz, Barra do Riacho	-19.8275	-40.0584	Approximate	BA007 (APDiBeneditto)	Ramos et al. 2001
A024	Sotalia guianensis	1989-01-20	Unknown	Adult	Brazil, Espírito Santo, Linhares, Regência	-19.655	-39.8237	Approximate	MZUSP 26852 (BA08, APDiBeneditto)	MZUSP
A025	Sotalia guianensis	1989-01-21	Male	Juvenile	Brazil, Espírito Santo, Linhares, Regência	-19.655	-39.8237	Approximate	BA009 (APDiBeneditto)	Ramos et al. 2001
A026	Sotalia guianensis	xx-Jan-1989	Female	Juvenile	Brazil, Espírito Santo, São Mateus, Guriri	-18.7398	-39.7468	Approximate	MZUSP 26870 (LMPMoreira & Ssiciliano)	Borobia et al. 1991; MZUSP
A027	Sotalia guianensis	xx-Jan-1989	Unknown	Adult	Brazil, Espírito Santo, São Mateus, Guriri	-18.7398	-39.7468	Approximate	MZUSP 27521 (LMPMoreira & Ssiciliano)	MZUSP
A028	Sotalia guianensis	xx-Feb-1989	Unknown	Juvenile	Brazil, Espírito Santo, Linhares, Regência	-19.655	-39.8237	Approximate	MZUSP 26855 (BA15, APDiBeneditto)	MZUSP
A029	Sotalia guianensis	xx-Feb-1989	Unknown	Adult	Brazil, Espírito Santo, Linhares, Regência	-19.655	-39.8237	Approximate	MZUSP 26856 (BA16, APDiBeneditto)	MZUSP
A030	Sotalia guianensis	xx-Mar-1989	Unknown	Unknown	Brazil, Espírito Santo, Conceição da Barra	-19.9151	-40.0976	Approximate	MZUSP 26858 (BA10, APDiBeneditto)	MZUSP
A031	Sotalia guianensis	xx-Mar-1989	Unknown	Adult	Brazil, Espírito Santo, Linhares, Regência	-19.655	-39.8237	Approximate	MZUSP 26859 (BA14, APDiBeneditto)	MZUSP
A032	Sotalia guianensis	1989-04-25	Female	Adult	Brazil, Espírito Santo, Conceição da Barra	-19.9151	-40.0976	Approximate	MZUSP 26860 (BA11, APDiBeneditto)	MZUSP
A033	Sotalia guianensis	xx-Apr-1989	Unknown	Juvenile	Brazil, Espírito Santo, Aracruz, Barra do Riacho	-19.8275	-40.0584	Approximate	MZUSP 26853 (BA13, APDiBeneditto)	MZUSP
A034	Sotalia guianensis	1989-05-26	Unknown	Unknown	Brazil, Espírito Santo, Linhares, Regência	-19.655	-39.8237	Approximate	MZUSP 26865 (SSiciliano-SS40)	Borobia et al. 1991; MZUSP
A035	Sotalia guianensis	1989-05-29	Male	Unknown	Brazil, Espírito Santo, Conceição da Barra	-19.9151	-40.0976	Approximate	BA023 (APDiBeneditto)	Ramos et al. 2001
A036	Sotalia guianensis	1989-05-30	Male	Unknown	Brazil, Espírito Santo, Conceição da Barra	-19.9151	-40.0976	Approximate	BA024 (APDiBeneditto)	Ramos et al. 2001
A037	Sotalia guianensis	xx-May-1989	Female	Adult	Brazil, Espírito Santo, Linhares, Regência	-19.655	-39.8237	Approximate	MZUSP 26863 (BA22, APDiBeneditto)	MZUSP
A038	Sotalia guianensis	1990-02-10	Unknown	Unknown	Brazil, Espírito Santo, São Mateus, Guriri	-18.7398	-39.7468	Approximate	MZUSP 27522 (LMPMoreira & Ssiciliano)	MZUSP
A039	Sotalia guianensis	1990-04-06	Unknown	Unknown	Brazil, Espírito Santo, São Mateus, Guriri	-18.7398	-39.7468	Approximate	MZUSP 27523 (LMPMoreira & Ssiciliano)	MZUSP
A040	Sotalia guianensis	1990-09-25	Male	Adult	Brazil, Espírito Santo, Linhares, Regência	-19.655	-39.8237	Approximate	MZUSP 28181 (SSiciliano 053)	MZUSP
A041	Sotalia guianensis	1990-11-11	Unknown	Juvenile	Brazil, Espírito Santo, São Mateus, Guriri	-18.7398	-39.7468	Approximate	MZUSP 27997 (LMPMoreira & SSiciliano)	MZUSP
A042	Sotalia guianensis	1991-03-08	Unknown	Calf	Brazil, Espírito Santo, São Mateus, Guriri	-18.7398	-39.7468	Approximate	MZUSP 27996 (LMPMoreira & SSiciliano)	MZUSP
A043	Sotalia guianensis	1991-03-25	Unknown	Juvenile	Brazil, Espírito Santo, São Mateus, Guriri	-18.7398	-39.7468	Approximate	MZUSP 27998 (LMPMoreira & SSiciliano)	MZUSP
A044	Sotalia guianensis	xx-Mar-1992	Unknown	Unknown	Brazil, Espírito Santo, São Mateus, Guriri	-18.7398	-39.7468	Approximate	MZUSP 28405 (SSiciliano)	MZUSP
A045	Sotalia guianensis	xx-Aug-1993	Unknown	Calf	Brazil, Espírito Santo, São Mateus, Guriri	-18.7398	-39.7468	Approximate	MZUSP s/nº (SSiciliano	MZUSP
A046	Sotalia guianensis	1994-05-18	Male	Adult	Brazil, Espírito Santo, Guarapari, Praia do Sol	-20.531	-40.3742	Approximate		Freitas Netto & Barbosa 2003
A047	Sotalia guianensis	1995-07-25	Male	Adult	Brazil, Espírito Santo, Vila Velha, Ponta da Fruta	-20.5036	-40.357	Approximate		Freitas Netto & Barbosa 2003
A048	Sotalia guianensis	1996-03-18	Female	Juvenile	Brazil, Espírito Santo, Vila Velha, Itaparica	-20.3667	-40.299	Approximate	ORCA 96.03/DEL/01 (L Barbosa)	Ramos et al. 2001; Instituto ORCA
A049	Sotalia guianensis	1996-03-21	Male	Adult	Brazil, Espírito Santo, Vila Velha, Barra do Jucu	-20.4167	-40.3219	Adjusted		Freitas Netto & Barbosa 2003
A050	Sotalia guianensis	1996-05-31	Unknown	Juvenile	Brazil, Espírito Santo, Vila Velha, Praia da Costa	-20.336	-40.2804	Approximate	ORCA 96.05/DEL/03 (L Barbosa)	Ramos et al. 2001; Instituto ORCA
A051	Sotalia guianensis	1996-06-18	Unknown	Juvenile	Brazil, Espírito Santo, Vitória, Praia de Camburi	-20.2662	-40.264	Approximate	ORCA 96.--/DEL/s/nº (L Barbosa)	Ramos et al. 2001; Instituto ORCA
A052	Sotalia guianensis	1996-06-24	Female	Juvenile	Brazil, Espírito Santo, Guarapari, Setiba	-20.6347	-40.4365	Approximate	ORCA 96.06/DEL/05 (L Barbosa)	Ramos et al. 2001; Instituto ORCA
A053	Sotalia guianensis	1997-01-30	Unknown	Adult	Brazil, Espírito Santo, Fundão, Praia Grande	-20.0458	-40.1878	Adjusted		Freitas Netto & Barbosa 2003
A054	Sotalia guianensis	1997-08-06	Male	Juvenile	Brazil, Espírito Santo, Vila Velha, Praia de Itapoã	-20.3574	-40.2899	Adjusted		Freitas Netto & Barbosa 2003
A055	Sotalia guianensis	1997-11-24	Male	Adult	Brazil, Espírito Santo, Vila Velha, Praia da Costa	-20.3295	-40.2682	Adjusted		Freitas Netto & Barbosa 2003
A056	Sotalia guianensis	1999-02-01	Unknown	Adult	Brazil, Espírito Santo, Linhares, Regência	-19.655	-39.8237	Approximate	TAMAR s/nº	Projeto TAMAR
A057	Sotalia guianensis	1999-02-21	Unknown	Unknown	Brazil, Espírito Santo, Serra, Manguinhos	-20.1965	-40.1918	Approximate	Museu Anchieta s/nº	Museu Anchieta
A058	Sotalia guianensis	2000-07-25	Male	Adult	Brazil, Espírito Santo, Vila Velha, Ponta da Fruta	-20.5188	-40.365	Adjusted		Freitas Netto & Barbosa 2003
A059	Sotalia guianensis	2001-02-28	Unknown	Unknown	Brazil, Espírito Santo, Vila Velha, Praia de Itapoã	-20.3574	-40.2899	Adjusted		Freitas Netto & Barbosa 2003
A060	Sotalia guianensis	2003-03-09	Male	Adult	Brazil, Espírito Santo, Serra, Jacaraípe	-20.1621	-40.1841	Approximate	SOT 019	Lima et al. 2016
A061	Sotalia guianensis	2003-10-06	Male	Juvenile	Brazil, Espírito Santo, Aracruz, Santa Cruz	-19.9584	-40.1368	Approximate	SOT 023	Lima et al. 2016
A062	Sotalia guianensis	2004-04-04	Male	Adult	Brazil, Espírito Santo, Guarapari, Siribeira	-20.6753	-40.4962	Approximate	SOT 030	Lima et al. 2016
A063	Sotalia guianensis	2004-05-04	Unknown	Adult	Brazil, Espírito Santo, Guarapari, Meaípe	-20.7383	-40.5408	Approximate	SOT 031	Lima et al. 2016
A064	Sotalia guianensis	2004-09-01	Female	Adult	Brazil, Espírito Santo, Vila Velha, Ponta da Fruta	-20.5036	-40.357	Approximate	SOT 042	Lima et al. 2016
A065	Sotalia guianensis	2004-09-12	Unknown	Adult	Brazil, Espírito Santo, Aracruz, Praia Formosa	-19.9887	-40.1472	Approximate	SOT 037	Lima et al. 2016
A066	Sotalia guianensis	2004-11-19	Unknown	Adult	Brazil, Espírito Santo, Aracruz, Santa Cruz	-19.9584	-40.1368	Approximate	SOT 044	Lima et al. 2016
A067	Sotalia guianensis	2005-04-06	Male	Juvenile	Brazil, Espírito Santo, Linhares, Regência	-19.655	-39.8237	Approximate	SOT 045	Lima et al. 2016
A068	Sotalia guianensis	2005-04-06	Male	Juvenile	Brazil, Espírito Santo, Linhares, Regência	-19.655	-39.8237	Approximate	SOT 046	Lima et al. 2016
A069	Sotalia guianensis	2005-06-27	Female	Juvenile	Brazil, Espírito Santo, Vitória, Ilha do Boi	-20.3088	-40.2813	Approximate	SOT 048	Lima et al. 2016
A070	Sotalia guianensis	2006-01-10	Male	Juvenile	Brazil, Espírito Santo, Linhares, Regência	-19.655	-39.8237	Approximate	SOT 052	Lima et al. 2016
A071	Sotalia guianensis	2006-01-16	Male	Juvenile	Brazil, Espírito Santo, Linhares, Regência	-19.655	-39.8237	Approximate	SOT 053	Lima et al. 2016
A072	Sotalia guianensis	2006-03-01	Male	Juvenile	Brazil, Espírito Santo, Linhares, Regência	-19.655	-39.8237	Approximate	SOT 056	Lima et al. 2016
A073	Sotalia guianensis	2006-03-14	Female	Adult	Brazil, Espírito Santo, Guarapari, Setiba	-20.6347	-40.4365	Approximate	SOT 057	Lima et al. 2016
A074	Sotalia guianensis	2006-03-17	Male	Adult	Brazil, Espírito Santo, Vitória, Ilha do Frade	-20.3018	-40.2819	Approximate	SOT 058	Lima et al. 2016
A075	Sotalia guianensis	2007-01-02	Unknown	Unknown	Brazil, Espírito Santo, Vila Velha, Praia da Costa	-20.3386	-40.2817	Adjusted		Petrobras 2007
A076	Sotalia guianensis	2007-01-11	Unknown	Unknown	Brazil, Espírito Santo, Linhares, Regência	-19.6533	-39.8208	Precise		Petrobras 2007
A077	Sotalia guianensis	2007-01-14	Unknown	Unknown	Brazil, Espírito Santo, Vila Velha, Barra do Jucu	-20.4233	-40.3203	Precise		Petrobras 2007
A078	Sotalia guianensis	2007-01-17	Unknown	Unknown	Brazil, Espírito Santo, Anchieta, Mãe-Bá	-20.7606	-40.5676	Adjusted		Petrobras 2007
A079	Sotalia guianensis	2007-01-22	Unknown	Unknown	Brazil, Espírito Santo, Guarapari, Setiba	-20.635	-40.4269	Precise		Petrobras 2007
A080	Sotalia guianensis	2007-01-22	Unknown	Unknown	Brazil, Espírito Santo, Vila Velha, Barra do Jucu	-20.42	-40.3224	Adjusted		Petrobras 2007
A081	Sotalia guianensis	2007-01-27	Unknown	Unknown	Brazil, Espírito Santo, Vila Velha, Praia dos Recifes	-20.4457	-40.3301	Adjusted		Petrobras 2007
A082	Sotalia guianensis	xx-Feb-2007	Unknown	Unknown	Brazil, Espírito Santo, Guarapari, Praia das Pelotas	-20.6783	-40.5019	Approximate		Petrobras 2007
A083	Sotalia guianensis	2007-03-02	Unknown	Unknown	Brazil, Espírito Santo, Serra, Carapebus	-20.2347	-40.2095	Precise		Petrobras 2007
A084	Sotalia guianensis	2007-03-08	Unknown	Unknown	Brazil, Espírito Santo, Guarapari, Guaibura	-20.7219	-40.5234	Adjusted		Petrobras 2007
A085	Sotalia guianensis	2007-03-15	Unknown	Unknown	Brazil, Espírito Santo, Vila Velha, Praia da Costa	-20.3245	-40.2707	Precise		Petrobras 2007
A086	Sotalia guianensis	2007-04-06	Unknown	Unknown	Brazil, Espírito Santo, Vila Velha, Morada do Sol	-20.4752	-40.3458	Precise		Petrobras 2007
A087	Sotalia guianensis	2007-04-09	Male	Juvenile	Brazil, Espírito Santo, Linhares, Regência	-19.655	-39.8237	Approximate	SOT 073	Lima et al. 2016
A088	Sotalia guianensis	2007-04-20	Unknown	Unknown	Brazil, Espírito Santo, Itapemirim, Itaipava	-20.8982	-40.7763	Precise		Petrobras 2007
A089	Sotalia guianensis	2007-05-09	Unknown	Unknown	Brazil, Espírito Santo, Linhares, Regência	-19.6532	-39.8225	Precise		Petrobras 2007
A090	Sotalia guianensis	2007-05-09	Unknown	Unknown	Brazil, Espírito Santo, Linhares, Regência	-19.653	-39.8215	Precise		Petrobras 2007
A091	Sotalia guianensis	2007-06-08	Unknown	Unknown	Brazil, Espírito Santo, Marataízes, Caculucagem	-20.738	-40.54	Precise		Petrobras 2007
A092	Sotalia guianensis	2007-06-11	Unknown	Unknown	Brazil, Espírito Santo, São Mateus, Guriri	-18.7078	-39.7462	Precise		Petrobras 2007
A093	Sotalia guianensis	2007-06-11	Unknown	Unknown	Brazil, Espírito Santo, São Mateus, Guriri	-18.698	-39.746	Precise		Petrobras 2007
A094	Sotalia guianensis	2007-06-13	Unknown	Unknown	Brazil, Espírito Santo, São Mateus, Guriri	-18.7049	-39.7464	Adjusted		Petrobras 2007
A095	Sotalia guianensis	2007-07-12	Unknown	Unknown	Brazil, Espírito Santo, Anchieta, Praia dos Castelhanos	-20.8355	-40.6257	Precise		Petrobras 2007
A096	Sotalia guianensis	2007-10-03	Unknown	Unknown	Brazil, Espírito Santo, Vitória, Praia de Camburi	-20.2708	-40.2751	Precise		Petrobras 2007
A097	Sotalia guianensis	2007-10-12	Unknown	Unknown	Brazil, Espírito Santo, Linhares, Regência	-19.6559	-39.8309	Adjusted		Petrobras 2007
A098	Sotalia guianensis	2007-10-12	Unknown	Unknown	Brazil, Espírito Santo, Linhares, Regência	-19.6559	-39.8309	Adjusted		Petrobras 2007
A099	Sotalia guianensis	2007-10-18	Unknown	Unknown	Brazil, Espírito Santo, Vila Velha, Praia de Itapoã	-20.3565	-40.2881	Precise		Petrobras 2007
A100	Sotalia guianensis	2007-11-27	Unknown	Unknown	Brazil, Espírito Santo, Aracruz, Santa Cruz	-19.9577	-40.1381	Precise		Petrobras 2007
A101	Sotalia guianensis	2008-01-20	Female	Juvenile	Brazil, Espírito Santo, Conceição da Barra, Centro	-18.5833	-39.7305	Approximate	SOT 088	Lima et al. 2016
A102	Sotalia guianensis	2008-03-08	Female	Adult	Brazil, Espírito Santo, Serra, Manguinhos	-20.1965	-40.1918	Approximate	SOT 092	Lima et al. 2016
A103	Sotalia guianensis	2008-03-10	Female	Adult	Brazil, Espírito Santo, Serra, Jacaraípe	-20.1621	-40.1841	Approximate	SOT 093	Lima et al. 2016
A104	Sotalia guianensis	2008-03-28	Female	Juvenile	Brazil, Espírito Santo, Linhares, Regência	-19.655	-39.8237	Approximate	SOT 094	Lima et al. 2016
A105	Sotalia guianensis	2008-04-28	Male	Adult	Brazil, Espírito Santo, Guarapari, Peracanga	-20.7296	-40.5276	Approximate	SOT 096	Lima et al. 2016
A106	Sotalia guianensis	2008-07-18	Male	Unknown	Brazil, Espírito Santo, Vila Velha	-20.326	-40.2715	Precise		Petrobras 2008
A107	Sotalia guianensis	2008-07-20	Unknown	Adult	Brazil, Espírito Santo, Itapemirim	-20.9124	-40.7848	Precise		Petrobras 2008
A108	Sotalia guianensis	2008-08-21	Unknown	Unknown	Brazil, Espírito Santo, Linhares, Regência	-19.5489	-39.7663	Adjusted		Petrobras 2008
A109	Sotalia guianensis	2008-09-19	Unknown	Juvenile	Brazil, Espírito Santo, Anchieta	-20.8203	-40.6093	Adjusted		Petrobras 2008
A110	Sotalia guianensis	2008-10-21	Male	Adult	Brazil, Espírito Santo, Anchieta	-20.774	-40.576	Precise		Petrobras 2008
A111	Sotalia guianensis	2008-10-21	Male	Calf	Brazil, Espírito Santo, Anchieta	-20.7584	-40.5655	Precise		Petrobras 2008
A112	Sotalia guianensis	2008-12-01	Male	Unknown	Brazil, Espírito Santo, Anchieta	-20.8103	-40.6403	Adjusted		Petrobras 2008
A113	Sotalia guianensis	2008-12-08	Male	Adult	Brazil, Espírito Santo, Serra, Jacaraípe	-20.1368	-40.1819	Precise		Petrobras 2008
A114	Sotalia guianensis	2008-12-23	Unknown	Juvenile	Brazil, Espírito Santo, Serra	-20.0706	-40.1771	Adjusted		Petrobras 2008
A115	Sotalia guianensis	2009-02-10	Unknown	Unknown	Brazil, Espírito Santo, São Mateus, Guriri	-18.7398	-39.7468	Approximate		Petrobras 2009a
A116	Sotalia guianensis	2009-02-18	Unknown	Adult	Brazil, Espírito Santo, Aracruz, Barra do Sahy	-19.8927	-40.0905	Precise		Petrobras 2009a
A117	Sotalia guianensis	2009-02-23	Unknown	Adult	Brazil, Espírito Santo, Conceição da Barra, Itaúnas	-18.3842	-39.6865	Precise		Petrobras 2009b
A118	Sotalia guianensis	2009-03-20	Male	Adult	Brazil, Espírito Santo, Anchieta, Guanabara	-20.7776	-40.6183	Approximate		Petrobras 2009a
A119	Sotalia guianensis	2009-03-20	Unknown	Juvenile	Brazil, Espírito Santo, Guarapari, Setiba	-20.6355	-40.4343	Precise		Petrobras 2009a
A120	Sotalia guianensis	2009-03-20	Female	Calf	Brazil, Espírito Santo, Vila Velha, Itaparica	-20.3735	-40.3037	Precise		Petrobras 2009a
A121	Sotalia guianensis	2009-03-20	Male	Adult	Brazil, Espírito Santo, Vitória, Camburi	-20.2673	-40.2694	Precise		Petrobras 2009a
A122	Sotalia guianensis	2009-03-29	Male	Juvenile	Brazil, Espírito Santo, Linhares, Regência	-19.653	-39.8195	Precise		Petrobras 2009a
A123	Sotalia guianensis	2009-05-03	Male	Juvenile	Brazil, Espírito Santo, Guarapari, Areia Preta	-20.7815	-40.5768	Adjusted		Petrobras 2009a
A124	Sotalia guianensis	2009-05-08	Male	Adult	Brazil, Espírito Santo, Anchieta, Parati	-20.8052	-40.6002	Precise		Petrobras 2009a
A125	Sotalia guianensis	2009-06-16	Male	Juvenile	Brazil, Espírito Santo, Aracruz, Barra do Sahy	-19.875	-40.0821	Adjusted		Petrobras 2009b
A126	Sotalia guianensis	2009-07-05	Male	Juvenile	Brazil, Espírito Santo, Guarapari, Castanheiras	-20.6702	-40.4915	Precise		Petrobras 2009a
A127	Sotalia guianensis	2009-07-27	Male	Juvenile	Brazil, Espírito Santo, Guarapari, Castanheiras	-20.6703	-40.4915	Precise		Petrobras 2009a
A128	Sotalia guianensis	2009-08-06	Male	Juvenile	Brazil, Espírito Santo, Anchieta, Castelhanos	-20.8354	-40.6254	Approximate		Petrobras 2009b
A129	Sotalia guianensis	2009-08-15	Male	Calf	Brazil, Espírito Santo, Guarapari, Areia Preta	-20.675	-40.4997	Approximate		Petrobras 2009b
A130	Sotalia guianensis	2009-10-22	Male	Juvenile	Brazil, Espírito Santo, Guarapari, Praia do Morro	-20.6542	-40.4864	Approximate		Petrobras 2009b
A131	Sotalia guianensis	2009-12-06	Male	Juvenile	Brazil, Espírito Santo, Anchieta, Castelhanos	-20.8354	-40.6254	Approximate		Petrobras 2009b
A132	Sotalia guianensis	2009-12-12	Male	Calf	Brazil, Espírito Santo, Vila Velha, Itaparica	-20.3667	-40.299	Approximate		Petrobras 2009b
A133	Sotalia guianensis	2009-12-21	Male	Juvenile	Brazil, Espírito Santo, Linhares, Regência	-19.655	-39.8237	Approximate	SOT 125	Lima et al. 2016
A134	Sotalia guianensis	2009-12-24	Male	Juvenile	Brazil, Espírito Santo, Linhares, Regência	-19.6567	-39.8354	Approximate		Petrobras 2009b
A135	Sotalia guianensis	2009-12-25	Unknown	Adult	Brazil, Espírito Santo, Aracruz, Gramuté	-20.0075	-40.153	Precise	Verterbal ankylosis, markedly worn-out teeth.	Petrobras 2009b
A136	Sotalia guianensis	2010-01-14	Male	Adult	Brazil, Espírito Santo, Linhares, Regência	-19.6566	-39.8342	Adjusted		Petrobras 2010
A137	Sotalia guianensis	2010-01-24	Unknown	Juvenile	Brazil, Espírito Santo, Serra, Jacaraípe	-20.104	-40.1697	Precise		Petrobras 2010
A138	Sotalia guianensis	2010-01-29	Male	Juvenile	Brazil, Espírito Santo, Anchieta, Guanabara	-20.8165	-40.6136	Adjusted		Petrobras 2010
A139	Sotalia guianensis	2010-04-17	Male	Calf	Brazil, Espírito Santo, Anchieta, Mãe-Bá	-20.7705	-40.5746	Adjusted		Petrobras 2010
A140	Sotalia guianensis	2010-05-28	Male	Adult	Brazil, Espírito Santo, Marataízes, Barra de Itapemirim	-21.0122	-40.8084	Adjusted		Petrobras 2010
A141	Sotalia guianensis	2010-06-07	Male	Juvenile	Brazil, Espírito Santo, Itapemirim, Itaipava	-20.8978	-40.7755	Approximate	SOT 133	Lima et al. 2016
A142	Sotalia guianensis	2010-10-26	Unknown	Unknown	Brazil, Espírito Santo, São Mateus, Campo Grande	-18.9539	-39.737	Precise		Petrobras 2012; Petrobras 2016
A143	Sotalia guianensis	2010-10-28	Unknown	Unknown	Brazil, Espírito Santo, São Mateus, Campo Grande	-19.0778	-39.7214	Precise		Petrobras 2012; Petrobras 2016
A144	Sotalia guianensis	2010-10-29	Unknown	Unknown	Brazil, Espírito Santo, Conceição da Barra, Itaúnas IA4	-18.2995	-39.6535	Adjusted		Petrobras 2012; Petrobras 2016
A145	Sotalia guianensis	2010-10-29	Male	Adult	Brazil, Espírito Santo, Marataízes, Marataízes	-21.0572	-40.8347	Precise		Petrobras 2012; Petrobras 2016
A146	Sotalia guianensis	2010-10-31	Unknown	Unknown	Brazil, Espírito Santo, Guarapari, PEPCV - km 07	-20.5763	-40.4008	Adjusted		Petrobras 2012; Petrobras 2016
A147	Sotalia guianensis	2010-11-02	Unknown	Unknown	Brazil, Espírito Santo, Anchieta, Praia das Castanheiras	-20.6728	-40.497	Approximate		Petrobras 2012; Petrobras 2016
A148	Sotalia guianensis	2010-11-05	Unknown	Unknown	Brazil, Espírito Santo, Linhares, Pontal do Ipiranga	-19.4301	-39.7144	Approximate		Petrobras 2012; Petrobras 2016
A149	Sotalia guianensis	2010-11-19	Unknown	Unknown	Brazil, Espírito Santo, Conceição da Barra, Itaúnas IA4	-18.5147	-39.7272	Precise		Petrobras 2012; Petrobras 2016
A150	Sotalia guianensis	2010-11-20	Female	Adult	Brazil, Espírito Santo, Marataízes, Pontal da Barra	-20.9981	-40.8055	Precise		Petrobras 2012; Petrobras 2016
A151	Sotalia guianensis	2010-11-20	Unknown	Juvenile	Brazil, Espírito Santo, Marataízes, Pontal da Barra	-20.9981	-40.8055	Precise		Petrobras 2012; Petrobras 2016
A152	Sotalia guianensis	2010-11-21	Unknown	Unknown	Brazil, Espírito Santo, Linhares, Pontal do Ipiranga	-19.4301	-39.7144	Approximate		Petrobras 2012; Petrobras 2016
A153	Sotalia guianensis	2010-11-21	Unknown	Unknown	Brazil, Espírito Santo, Linhares, Pontal do Ipiranga	-19.4301	-39.7144	Approximate		Petrobras 2012; Petrobras 2016
A154	Sotalia guianensis	2010-11-28	Female	Adult	Brazil, Espírito Santo, Marataízes, Boa Vista	-21.1802	-40.92	Adjusted		Petrobras 2012; Petrobras 2016
A155	Sotalia guianensis	2010-11-29	Unknown	Unknown	Brazil, Espírito Santo, Conceição da Barra, Itaúnas IA4	-18.4923	-39.7231	Precise		Petrobras 2012; Petrobras 2016
A156	Sotalia guianensis	2010-12-10	Female	Unknown	Brazil, Espírito Santo, Piúma, Praia de Piúma	-20.845	-40.7379	Adjusted		Petrobras 2012; Petrobras 2016
A157	Sotalia guianensis	2011-01-01	Unknown	Juvenile	Brazil, Espírito Santo, Marataízes, Praia dos Cações	-21.1344	-40.8691	Approximate		Petrobras 2012; Petrobras 2016
A158	Sotalia guianensis	2011-01-20	Male	Unknown	Brazil, Espírito Santo, Linhares, Porto de Regência	-19.6469	-39.8231	Approximate		Petrobras 2012; Petrobras 2016
A159	Sotalia guianensis	2011-02-04	Unknown	Adult	Brazil, Espírito Santo, Linhares, Praia de Comboios - km 08	-19.7494	-39.9972	Approximate		Petrobras 2012; Petrobras 2016
A160	Sotalia guianensis	2011-02-07	Female	Adult	Brazil, Espírito Santo, Conceição da Barra, Itaúnas IA1	-18.359	-39.6744	Precise		Petrobras 2012; Petrobras 2016
A161	Sotalia guianensis	2011-02-22	Male	Adult	Brazil, Espírito Santo, São Mateus, Barra Nova	-18.8824	-39.7458	Precise		Petrobras 2012; Petrobras 2016
A162	Sotalia guianensis	2011-02-25	Unknown	Juvenile	Brazil, Espírito Santo, Guarapari, PEPCV	-20.6048	-40.4083	Adjusted		Petrobras 2012; Petrobras 2016
A163	Sotalia guianensis	2011-04-12	Unknown	Adult	Brazil, Espírito Santo, Linhares, Pontal do Ipiranga (Km 93) - Ipiranguinha (Km 87)	-19.22	-39.702	Precise		Petrobras 2012; Petrobras 2016
A164	Sotalia guianensis	2011-05-18	Unknown	Juvenile	Brazil, Espírito Santo, Vila Velha, Recanto da Sereia	-20.5394	-40.3797	Precise		Petrobras 2012; Petrobras 2016
A165	Sotalia guianensis	2011-05-23	Unknown	Adult	Brazil, Espírito Santo, Linhares, Povoação - km 50	-19.5461	-39.7648	Precise		Petrobras 2012; Petrobras 2016
A166	Sotalia guianensis	2011-05-28	Unknown	Unknown	Brazil, Espírito Santo, Conceição da Barra, Itaúnas IA4	-18.492	-39.7233	Precise		Petrobras 2012; Petrobras 2016
A167	Sotalia guianensis	2011-06-12	Unknown	Unknown	Brazil, Espírito Santo, Linhares, Povoação 1	-19.1956	-39.7061	Precise		Petrobras 2012; Petrobras 2016
A168	Sotalia guianensis	2011-06-19	Unknown	Adult	Brazil, Espírito Santo, Linhares, Comboios	-19.6856	-39.9084	Approximate		Petrobras 2012; Petrobras 2016
A169	Sotalia guianensis	2011-07-02	Male	Juvenile	Brazil, Espírito Santo, Linhares, Pontal do Ipiranga	-19.3541	-39.6955	Approximate		Petrobras 2012; Petrobras 2016
A170	Sotalia guianensis	2011-07-08	Male	Juvenile	Brazil, Espírito Santo, Marataízes, Boa Vista	-21.1638	-40.9049	Precise		Petrobras 2012; Petrobras 2016
A171	Sotalia guianensis	2011-07-25	Unknown	Unknown	Brazil, Espírito Santo, Aracruz, Praia da Jurong	-19.8677	-40.0747	Approximate		Petrobras 2012; Petrobras 2016
A172	Sotalia guianensis	2011-07-27	Unknown	Unknown	Brazil, Espírito Santo, Presidente Kennedy, Praia das Neves	-21.3022	-40.9577	Precise		Petrobras 2012; Petrobras 2016
A173	Sotalia guianensis	2011-08-12	Male	Adult	Brazil, Espírito Santo, Conceição da Barra, Itaúnas IA2	-18.3913	-39.6894	Precise		Petrobras 2012; Petrobras 2016
A174	Sotalia guianensis	2011-08-18	Unknown	Juvenile	Brazil, Espírito Santo, Marataízes, Pontal	-20.9996	-40.8082	Precise		Petrobras 2012; Petrobras 2016
A175	Sotalia guianensis	2011-09-05	Unknown	Unknown	Brazil, Espírito Santo, Linhares, Boca do Rio	-19.6534	-39.8146	Precise		Petrobras 2012; Petrobras 2016
A176	Sotalia guianensis	2011-09-05	Unknown	Unknown	Brazil, Espírito Santo, Linhares, Cacimbas 1	-19.3908	-39.7033	Precise		Petrobras 2012; Petrobras 2016
A177	Sotalia guianensis	2011-09-12	Unknown	Adult	Brazil, Espírito Santo, Linhares, Comboios	-19.7001	-39.9325	Precise		Petrobras 2012; Petrobras 2016
A178	Sotalia guianensis	2011-09-15	Unknown	Adult	Brazil, Espírito Santo, Aracruz, Barra do Sahy	-19.8825	-40.0867	Precise		Petrobras 2012; Petrobras 2016
A179	Sotalia guianensis	2011-09-17	Unknown	Adult	Brazil, Espírito Santo, Conceição da Barra, Itaúnas IA3	-18.4416	-39.7073	Precise		Petrobras 2012; Petrobras 2016
A180	Sotalia guianensis	2011-09-19	Male	Adult	Brazil, Espírito Santo, Aracruz, Praia Formosa	-19.984	-40.1426	Precise		Petrobras 2012; Petrobras 2016
A181	Sotalia guianensis	2011-09-19	Unknown	Calf	Brazil, Espírito Santo, Aracruz, Praia do Sauê	-19.927	-40.1142	Precise		Petrobras 2012; Petrobras 2016
A182	Sotalia guianensis	2011-09-20	Male	Juvenile	Brazil, Espírito Santo, Aracruz, Santa Cruz	-19.9661	-40.133	Precise		Petrobras 2012; Petrobras 2016
A183	Sotalia guianensis	2011-10-14	Unknown	Unknown	Brazil, Espírito Santo, Marataízes, Lagoa do Siri	-21.1235	-40.858	Precise		Petrobras 2013; Petrobras 2016
A184	Sotalia guianensis	2011-10-15	Unknown	Unknown	Brazil, Espírito Santo, Linhares, Boca do Rio	-19.6536	-39.8161	Precise		Petrobras 2013; Petrobras 2016
A185	Sotalia guianensis	2011-10-18	Unknown	Unknown	Brazil, Espírito Santo, Anchieta, Anchieta	-20.8117	-40.6382	Precise		Petrobras 2013; Petrobras 2016
A186	Sotalia guianensis	2011-10-21	Unknown	Adult	Brazil, Espírito Santo, Conceição da Barra, Bugia	-18.5919	-39.7291	Precise		Petrobras 2013; Petrobras 2016
A187	Sotalia guianensis	2011-10-23	Unknown	Unknown	Brazil, Espírito Santo, Conceição da Barra, Itaúnas IA3	-18.4591	-39.7137	Precise		Petrobras 2013; Petrobras 2016
A188	Sotalia guianensis	2011-11-16	Unknown	Juvenile	Brazil, Espírito Santo, Vila Velha, Desembocadura do Rio Jucu	-20.4228	-40.3222	Precise		Petrobras 2013; Petrobras 2016
A189	Sotalia guianensis	2011-11-19	Unknown	Calf	Brazil, Espírito Santo, Anchieta, Praia de Mãe-bá	-20.7606	-40.5678	Precise		Petrobras 2013; Petrobras 2016
A190	Sotalia guianensis	2011-11-22	Unknown	Calf	Brazil, Espírito Santo, Linhares, Monsarás 2	-19.529	-39.7576	Precise		Petrobras 2013; Petrobras 2016
A191	Sotalia guianensis	2011-11-22	Female	Juvenile	Brazil, Espírito Santo, Linhares, Monsarás 2	-19.2918	-39.6893	Precise		Petrobras 2013; Petrobras 2016
A192	Sotalia guianensis	2011-11-27	Female	Juvenile	Brazil, Espírito Santo, Serra, Jacaraípe	-20.1586	-40.1843	Precise		Petrobras 2013; Petrobras 2016
A193	Sotalia guianensis	2011-12-03	Male	Unknown	Brazil, Espírito Santo, São Mateus, Barra Nova	-18.8358	-39.7499	Precise		Petrobras 2013; Petrobras 2016
A194	Sotalia guianensis	2011-12-19	Unknown	Unknown	Brazil, Espírito Santo, São Mateus, Barra Nova	-18.8299	-39.7496	Precise		Petrobras 2013; Petrobras 2016
A195	Sotalia guianensis	2011-12-27	Male	Juvenile	Brazil, Espírito Santo, Itapemirim, Itaipava	-20.8968	-40.7755	Precise		Petrobras 2013; Petrobras 2016
A196	Sotalia guianensis	2012-02-07	Unknown	Unknown	Brazil, Espírito Santo, Conceição da Barra, Bugia	-18.5787	-39.7311	Precise		Petrobras 2013; Petrobras 2016
A197	Sotalia guianensis	2012-02-13	Female	Juvenile	Brazil, Espírito Santo, Guarapari, PEPCV	-20.5694	-40.3981	Precise		Petrobras 2013; Petrobras 2016
A198	Sotalia guianensis	2012-02-16	Unknown	Unknown	Brazil, Espírito Santo, Conceição da Barra, Itaúnas IA3	-18.4435	-39.7079	Precise		Petrobras 2013; Petrobras 2016
A199	Sotalia guianensis	2012-02-17	Male	Adult	Brazil, Espírito Santo, Conceição da Barra, Guaxindiba	-18.5487	-39.7301	Precise		Petrobras 2013; Petrobras 2016
A200	Sotalia guianensis	2012-02-18	Unknown	Unknown	Brazil, Espírito Santo, Aracruz, Comboios	-19.7508	-39.9967	Precise		Petrobras 2013; Petrobras 2016
A201	Sotalia guianensis	2012-03-01	Unknown	Unknown	Brazil, Espírito Santo, Aracruz, Santa Cruz	-19.9545	-40.1408	Precise		Petrobras 2013; Petrobras 2016
A202	Sotalia guianensis	2012-03-08	Unknown	Juvenile	Brazil, Espírito Santo, Guarapari, Praia do Morro	-20.6597	-40.4948	Precise		Petrobras 2013; Petrobras 2016
A203	Sotalia guianensis	2012-03-15	Male	Adult	Brazil, Espírito Santo, Itapemirim, Marinha	-20.9851	-40.8112	Precise		Petrobras 2013; Petrobras 2016
A204	Sotalia guianensis	2012-03-31	Unknown	Unknown	Brazil, Espírito Santo, Presidente Kennedy, Marobá	-21.2479	-40.9577	Precise		Petrobras 2013; Petrobras 2016
A205	Sotalia guianensis	2012-04-05	Male	Unknown	Brazil, Espírito Santo, Linhares, Pontal do Ipiranga	-19.2325	-39.6992	Precise		Petrobras 2013; Petrobras 2016
A206	Sotalia guianensis	2012-04-06	Unknown	Unknown	Brazil, Espírito Santo, Linhares, Pontal do Ipiranga	-19.4301	-39.7144	Approximate		Petrobras 2013; Petrobras 2016
A207	Sotalia guianensis	2012-04-08	Unknown	Juvenile	Brazil, Espírito Santo, Linhares, Regência	-19.6551	-39.8237	Precise		Petrobras 2013; Petrobras 2016
A208	Sotalia guianensis	2012-04-11	Unknown	Unknown	Brazil, Espírito Santo, Linhares, Pontal do Ipiranga	-19.4301	-39.7144	Approximate		Petrobras 2013; Petrobras 2016
A209	Sotalia guianensis	2012-04-12	Unknown	Unknown	Brazil, Espírito Santo, Linhares, Pontal do Ipiranga	-19.2705	-39.6918	Precise		Petrobras 2013; Petrobras 2016
A210	Sotalia guianensis	2012-04-29	Female	Adult	Brazil, Espírito Santo, Anchieta, Parati	-20.8039	-40.5972	Precise		Petrobras 2013; Petrobras 2016
A211	Sotalia guianensis	2012-05-03	Unknown	Unknown	Brazil, Espírito Santo, Conceição da Barra, P2	-18.3467	-39.6685	Precise		Petrobras 2013; Petrobras 2016
A212	Sotalia guianensis	2012-05-04	Female	Adult	Brazil, Espírito Santo, Marataízes, Lagoa do Siri	-21.1009	-40.8484	Precise		Petrobras 2013; Petrobras 2016
A213	Sotalia guianensis	2012-05-07	Unknown	Unknown	Brazil, Espírito Santo, Linhares, Comboios	-19.7785	-40.0254	Adjusted		Petrobras 2013; Petrobras 2016
A214	Sotalia guianensis	2012-05-15	Unknown	Adult	Brazil, Espírito Santo, Marataízes, Cações	-21.1333	-40.867	Precise		Petrobras 2013; Petrobras 2016
A215	Sotalia guianensis	2012-05-31	Unknown	Adult	Brazil, Espírito Santo, Anchieta, Porto Velho	-20.8267	-40.6319	Precise		Petrobras 2013; Petrobras 2016
A216	Sotalia guianensis	2012-06-28	Female	Juvenile	Brazil, Espírito Santo, Conceição da Barra, Itaúnas IA1	-18.3707	-39.6802	Precise		Petrobras 2013; Petrobras 2016
A217	Sotalia guianensis	2012-07-09	Unknown	Unknown	Brazil, Espírito Santo, Marataízes, Cações	-21.1327	-40.8661	Precise		Petrobras 2013; Petrobras 2016
A218	Sotalia guianensis	2012-08-06	Male	Adult	Brazil, Espírito Santo, Anchieta, Castanheiras	-20.8065	-40.6504	Precise		Petrobras 2013; Petrobras 2016
A219	Sotalia guianensis	2012-08-13	Male	Adult	Brazil, Espírito Santo, Serra, Nova Almeida	-20.0573	-40.1893	Precise		Petrobras 2013; Petrobras 2016
A220	Sotalia guianensis	2012-08-13	Male	Juvenile	Brazil, Espírito Santo, Serra, Costa Bela	-20.102	-40.1731	Precise		Petrobras 2013; Petrobras 2016
A221	Sotalia guianensis	2012-08-13	Unknown	Adult	Brazil, Espírito Santo, Aracruz, Praia do Jurong	-19.8635	-40.0712	Precise		Petrobras 2013; Petrobras 2016
A222	Sotalia guianensis	2012-08-16	Unknown	Adult	Brazil, Espírito Santo, Aracruz, Barra do Sahy	-19.8826	-40.0865	Precise		Petrobras 2013; Petrobras 2016
A223	Sotalia guianensis	2012-08-16	Unknown	Adult	Brazil, Espírito Santo, Aracruz, Barra do Sahy	-19.8731	-40.0782	Precise		Petrobras 2013; Petrobras 2016
A224	Sotalia guianensis	2012-08-18	Male	Adult	Brazil, Espírito Santo, Marataízes, São João de Boa Vista do Sul	-21.1735	-40.9152	Precise		Petrobras 2013; Petrobras 2016
A225	Sotalia guianensis	2012-08-18	Male	Adult	Brazil, Espírito Santo, Marataízes, Boa Vista do Sul	-21.1663	-40.908	Precise		Petrobras 2013; Petrobras 2016
A226	Sotalia guianensis	2012-08-23	Unknown	Adult	Brazil, Espírito Santo, Aracruz, Praia dos Padres	-19.9317	-40.1216	Precise		Petrobras 2013; Petrobras 2016
A227	Sotalia guianensis	2012-08-25	Unknown	Unknown	Brazil, Espírito Santo, Aracruz, Comboios	-19.7874	-40.0337	Precise		Petrobras 2013; Petrobras 2016
A228	Sotalia guianensis	2012-08-27	Unknown	Juvenile	Brazil, Espírito Santo, Vila Velha, Barinha	-20.2987	-40.2898	Precise		Petrobras 2013; Petrobras 2016
A229	Sotalia guianensis	2012-08-29	Unknown	Unknown	Brazil, Espírito Santo, Vila Velha, Praia da Costa	-20.336	-40.2804	Approximate		Petrobras 2013; Petrobras 2016
A230	Sotalia guianensis	2012-08-30	Unknown	Adult	Brazil, Espírito Santo, Aracruz, Barra do Sahy	-19.8797	-40.0851	Precise		Petrobras 2013; Petrobras 2016
A231	Sotalia guianensis	2012-10-03	Male	Juvenile	Brazil, Espírito Santo, São Mateus, Guriri	-18.9324	-39.7432	Precise		Petrobras 2014; Petrobras 2016
A232	Sotalia guianensis	2012-10-09	Unknown	Adult	Brazil, Espírito Santo, Aracruz, Comboios	-19.7019	-39.9352	Precise		Petrobras 2014; Petrobras 2016
A233	Sotalia guianensis	2012-10-09	Unknown	Adult	Brazil, Espírito Santo, Linhares, Ipiranguinha	-19.231	-39.6997	Precise		Petrobras 2014; Petrobras 2016
A234	Sotalia guianensis	2012-10-17	Female	Adult	Brazil, Espírito Santo, Itapemirim, Itaipava	-20.897	-40.7755	Precise		Petrobras 2014; Petrobras 2016
A235	Sotalia guianensis	2012-10-25	Unknown	Adult	Brazil, Espírito Santo, Linhares, Regência	-19.3878	-39.7027	Adjusted		Petrobras 2014; Petrobras 2016
A236	Sotalia guianensis	2012-11-05	Female	Adult	Brazil, Espírito Santo, Marataízes, Lagoa Funda	-21.0722	-40.8372	Precise		Petrobras 2014; Petrobras 2016
A237	Sotalia guianensis	2012-11-10	Male	Juvenile	Brazil, Espírito Santo, Linhares, Pontal do Ipiranga	-19.2017	-39.7051	Adjusted		Petrobras 2014; Petrobras 2016
A238	Sotalia guianensis	2012-11-19	Male	Adult	Brazil, Espírito Santo, São Mateus, Guriri	-18.8305	-39.7498	Precise		Petrobras 2014; Petrobras 2016
A239	Sotalia guianensis	2012-11-19	Male	Adult	Brazil, Espírito Santo, São Mateus, Guriri	-18.824	-39.7496	Precise		Petrobras 2014; Petrobras 2016
A240	Sotalia guianensis	2012-11-19	Female	Adult	Brazil, Espírito Santo, São Mateus, Barra Nova	-18.8497	-39.7492	Precise		Petrobras 2014; Petrobras 2016
A241	Sotalia guianensis	2012-11-19	Male	Adult	Brazil, Espírito Santo, São Mateus, Guriri	-18.7813	-39.7484	Precise		Petrobras 2014; Petrobras 2016
A242	Sotalia guianensis	2012-11-20	Unknown	Juvenile	Brazil, Espírito Santo, Aracruz, Reserva Biológica Augusto Ruschi	-19.9733	-40.1385	Precise		Petrobras 2014; Petrobras 2016
A243	Sotalia guianensis	2012-12-01	Unknown	Unknown	Brazil, Espírito Santo, Guarapari, Praia do Ermitão	-20.6575	-40.4687	Precise		Petrobras 2014; Petrobras 2016
A244	Sotalia guianensis	2012-12-05	Male	Adult	Brazil, Espírito Santo, Presidente Kennedy, Neves	-21.2953	-40.96	Precise		Petrobras 2014; Petrobras 2016
A245	Sotalia guianensis	2013-01-30	Female	Calf	Brazil, Espírito Santo, Linhares, Comboios	-19.6686	-39.8709	Precise		Petrobras 2014; Petrobras 2016
A246	Sotalia guianensis	2013-02-05	Unknown	Juvenile	Brazil, Espírito Santo, Guarapari, Setiba Pina	-20.6415	-40.434	Precise		Petrobras 2014; Petrobras 2016
A247	Sotalia guianensis	2013-02-08	Unknown	Calf	Brazil, Espírito Santo, Conceição da Barra, PP2	-18.3479	-39.6692	Precise		Petrobras 2014; Petrobras 2016
A248	Sotalia guianensis	2013-02-21	Male	Unknown	Brazil, Espírito Santo, São Mateus, Guriri	-18.8443	-39.7495	Precise		Petrobras 2014; Petrobras 2016
A249	Sotalia guianensis	2013-02-24	Unknown	Adult	Brazil, Espírito Santo, Aracruz, Comboios	-19.8273	-40.0585	Precise		Petrobras 2014; Petrobras 2016
A250	Sotalia guianensis	2013-03-19	Male	Juvenile	Brazil, Espírito Santo, Linhares, Comboios	-19.6698	-39.8741	Precise		Petrobras 2014; Petrobras 2016
A251	Sotalia guianensis	2013-03-21	Male	Adult	Brazil, Espírito Santo, Aracruz, Comboios	-19.7334	-39.9769	Precise		Petrobras 2014; Petrobras 2016
A252	Sotalia guianensis	2013-04-17	Unknown	Unknown	Brazil, Espírito Santo, São Mateus, Guriri	-18.8794	-39.7462	Precise		Petrobras 2014; Petrobras 2016
A253	Sotalia guianensis	2013-04-28	Unknown	Adult	Brazil, Espírito Santo, Linhares, Praia de Comboios	-19.6828	-39.9038	Precise		Petrobras 2014; Petrobras 2016
A254	Sotalia guianensis	2013-05-05	Female	Juvenile	Brazil, Espírito Santo, São Mateus, Barra Nova	-18.8823	-39.7458	Precise		Petrobras 2014; Petrobras 2016
A255	Sotalia guianensis	2013-06-22	Female	Juvenile	Brazil, Espírito Santo, Marataízes, Marinha	-21.0026	-40.806	Precise		Petrobras 2014; Petrobras 2016
A256	Sotalia guianensis	2013-06-25	Unknown	Unknown	Brazil, Espírito Santo, Linhares, Comboios	-19.6668	-39.8656	Precise		Petrobras 2014; Petrobras 2016
A257	Sotalia guianensis	2013-06-29	Male	Adult	Brazil, Espírito Santo, São Mateus, Guriri	-18.6717	-39.7436	Precise		Petrobras 2014; Petrobras 2016
A258	Sotalia guianensis	2013-07-15	Unknown	Adult	Brazil, Espírito Santo, Linhares, Praia de Comboios	-19.6808	-39.8995	Precise		Petrobras 2014; Petrobras 2016
A259	Sotalia guianensis	2013-07-18	Male	Adult	Brazil, Espírito Santo, Marataízes, Lagoa Funda	-21.0723	-40.8372	Precise		Petrobras 2014; Petrobras 2016
A260	Sotalia guianensis	2013-07-24	Unknown	Adult	Brazil, Espírito Santo, Linhares, Praia de Comboios	-19.7028	-39.9364	Precise		Petrobras 2014; Petrobras 2016
A261	Sotalia guianensis	2013-07-29	Unknown	Adult	Brazil, Espírito Santo, Linhares, Cacimbas 1	-19.3916	-39.7035	Precise		Petrobras 2014; Petrobras 2016
A262	Sotalia guianensis	2013-08-04	Unknown	Unknown	Brazil, Espírito Santo, Marataízes, Boa Vista do Sul	-21.1806	-40.9205	Precise		Petrobras 2014; Petrobras 2016
A263	Sotalia guianensis	2013-08-05	Unknown	Adult	Brazil, Espírito Santo, Serra, Jacaraípe	-20.1461	-40.1835	Precise		Petrobras 2014; Petrobras 2016
A264	Sotalia guianensis	2013-08-05	Unknown	Calf	Brazil, Espírito Santo, São Mateus, Barra Nova	-18.914	-39.7438	Precise		Petrobras 2014; Petrobras 2016
A265	Sotalia guianensis	2013-08-29	Female	Adult	Brazil, Espírito Santo, Conceição da Barra, Itaúnas	-18.4062	-39.6942	Precise		Petrobras 2014; Petrobras 2016
A266	Sotalia guianensis	2013-09-01	Unknown	Adult	Brazil, Espírito Santo, Marataízes, Pitas	-21.1273	-40.8584	Precise		Petrobras 2014; Petrobras 2016
A267	Sotalia guianensis	2013-09-01	Unknown	Adult	Brazil, Espírito Santo, Marataízes, Marinha	-20.9997	-40.808	Precise		Petrobras 2014; Petrobras 2016
A268	Sotalia guianensis	2013-09-06	Unknown	Adult	Brazil, Espírito Santo, Itapemirim, Marinha	-20.9318	-40.7989	Precise		Petrobras 2014; Petrobras 2016
A269	Sotalia guianensis	2013-09-12	Unknown	Adult	Brazil, Espírito Santo, Serra, Jacaraípe	-20.1634	-40.1846	Precise		Petrobras 2014; Petrobras 2016
A270	Sotalia guianensis	2013-09-16	Unknown	Juvenile	Brazil, Espírito Santo, Presidente Kennedy, Marobá	-21.2082	-40.9365	Precise		Petrobras 2014; Petrobras 2016
A271	Sotalia guianensis	2013-09-20	Unknown	Adult	Brazil, Espírito Santo, Aracruz, Praia Formosa	-19.9862	-40.1439	Precise		Petrobras 2014; Petrobras 2016
A272	Sotalia guianensis	2013-09-26	Female	Juvenile	Brazil, Espírito Santo, Guarapari, Praia das Conchas	-20.6456	-40.4679	Precise		Petrobras 2014; Petrobras 2016
A273	Sotalia guianensis	2013-10-05	Unknown	Unknown	Brazil, Espírito Santo, São Mateus	-18.8519	-39.7487	Precise		Petrobras 2016
A274	Sotalia guianensis	2013-10-10	Unknown	Juvenile	Brazil, Espírito Santo, Conceição da Barra	-18.4586	-39.7134	Precise		Petrobras 2016
A275	Sotalia guianensis	2013-11-21	Male	Adult	Brazil, Espírito Santo, Linhares	-19.6547	-39.8265	Precise		Petrobras 2016
A276	Sotalia guianensis	2013-11-25	Unknown	Adult	Brazil, Espírito Santo, Aracruz	-19.7679	-40.0149	Precise		Petrobras 2016
A277	Sotalia guianensis	2013-11-25	Unknown	Adult	Brazil, Espírito Santo, Aracruz	-19.7384	-39.9827	Precise		Petrobras 2016
A278	Sotalia guianensis	2013-11-30	Male	Unknown	Brazil, Espírito Santo, São Mateus	-18.7511	-39.7474	Precise		Petrobras 2016
A279	Sotalia guianensis	2014-01-03	Male	Calf	Brazil, Espírito Santo, Guarapari	-20.7266	-40.5245	Precise		Petrobras 2016
A280	Sotalia guianensis	2014-01-05	Unknown	Adult	Brazil, Espírito Santo, Linhares	-19.1754	-39.7092	Precise		Petrobras 2016
A281	Sotalia guianensis	2014-01-18	Unknown	Juvenile	Brazil, Espírito Santo, Serra	-20.1282	-40.1793	Precise		Petrobras 2016
A282	Sotalia guianensis	2014-02-10	Male	Adult	Brazil, Espírito Santo, Linhares	-19.2192	-39.7019	Precise		Petrobras 2016
A283	Sotalia guianensis	2014-02-13	Male	Adult	Brazil, Espírito Santo, Linhares	-19.4197	-39.7132	Precise		Petrobras 2016
A284	Sotalia guianensis	2014-02-16	Female	Adult	Brazil, Espírito Santo, Conceição da Barra	-18.5719	-39.7309	Precise		Petrobras 2016
A285	Sotalia guianensis	2014-02-23	Unknown	Adult	Brazil, Espírito Santo, São Mateus	-18.8941	-39.7447	Precise		Petrobras 2016
A286	Sotalia guianensis	2014-02-27	Male	Juvenile	Brazil, Espírito Santo, Aracruz	-19.871	-40.077	Adjusted		Petrobras 2016
A287	Sotalia guianensis	2014-03-14	Unknown	Juvenile	Brazil, Espírito Santo, Serra	-20.1856	-40.1912	Precise		Petrobras 2016
A288	Sotalia guianensis	2014-03-24	Male	Adult	Brazil, Espírito Santo, Linhares	-19.6258	-39.8042	Precise		Petrobras 2016
A289	Sotalia guianensis	2014-04-13	Female	Adult	Brazil, Espírito Santo, São Mateus	-18.8399	-39.7498	Adjusted		Petrobras 2016
A290	Sotalia guianensis	2014-04-13	Female	Adult	Brazil, Espírito Santo, São Mateus	-18.9521	-39.7392	Precise		Petrobras 2016
A291	Sotalia guianensis	2014-04-15	Male	Adult	Brazil, Espírito Santo, Conceição da Barra	-18.4527	-39.7113	Precise		Petrobras 2016
A292	Sotalia guianensis	2014-04-22	Unknown	Juvenile	Brazil, Espírito Santo, Fundão	-20.0383	-40.1634	Precise		Petrobras 2016
A293	Sotalia guianensis	2014-04-24	Unknown	Adult	Brazil, Espírito Santo, São Mateus	-18.8453	-39.7494	Precise		Petrobras 2016
A294	Sotalia guianensis	2014-05-16	Unknown	Unknown	Brazil, Espírito Santo, Aracruz	-19.8518	-40.0629	Precise		Petrobras 2016
A295	Sotalia guianensis	2014-07-09	Female	Adult	Brazil, Espírito Santo, Guarapari	-20.6541	-40.4866	Precise		Petrobras 2016
A296	Sotalia guianensis	2014-07-11	Male	Adult	Brazil, Espírito Santo, Anchieta	-20.8113	-40.638	Precise		Petrobras 2016
A297	Sotalia guianensis	2014-07-13	Unknown	Juvenile	Brazil, Espírito Santo, Linhares	-19.2997	-39.6888	Precise		Petrobras 2016
A298	Sotalia guianensis	2014-08-04	Female	Adult	Brazil, Espírito Santo, Serra	-20.1837	-40.1915	Precise		Petrobras 2016
A299	Sotalia guianensis	2014-08-10	Female	Adult	Brazil, Espírito Santo, Linhares	-19.6811	-39.9002	Precise		Petrobras 2016
A300	Sotalia guianensis	2014-08-15	Unknown	Adult	Brazil, Espírito Santo, Guarapari	-20.7383	-40.5433	Precise		Petrobras 2016
A301	Sotalia guianensis	2014-09-03	Male	Juvenile	Brazil, Espírito Santo, Anchieta	-20.7743	-40.5759	Precise		Petrobras 2016
A302	Sotalia guianensis	2014-09-16	Female	Juvenile	Brazil, Espírito Santo, Linhares	-19.1788	-39.7087	Precise		Petrobras 2016
A303	Sotalia guianensis	2014-09-16	Unknown	Adult	Brazil, Espírito Santo, Linhares	-19.2588	-39.6939	Precise		Petrobras 2016
A304	Sotalia guianensis	2014-09-18	Male	Adult	Brazil, Espírito Santo, Linhares	-19.201	-39.705	Precise		Petrobras 2016
A305	Sotalia guianensis	2014-09-29	Unknown	Unknown	Brazil, Espírito Santo, São Mateus	-18.7418	-39.7468	Precise		Petrobras 2016
A306	Sotalia guianensis	2014-10-14	Female	Juvenile	Brazil, Espírito Santo, Itapemirim	-20.9248	-40.7946	Precise		Petrobras 2016
A307	Sotalia guianensis	2014-11-11	Unknown	Adult	Brazil, Espírito Santo, Linhares	-19.623	-39.8024	Precise		Petrobras 2016
A308	Sotalia guianensis	2014-11-17	Unknown	Adult	Brazil, Espírito Santo, Linhares	-19.6706	-39.876	Precise		Petrobras 2016
A309	Sotalia guianensis	2014-11-18	Unknown	Adult	Brazil, Espírito Santo, Linhares	-19.3855	-39.7019	Precise		Petrobras 2016
A310	Sotalia guianensis	2014-12-08	Unknown	Adult	Brazil, Espírito Santo, Aracruz	-19.9875	-40.1464	Precise		Petrobras 2016
A311	Sotalia guianensis	2014-12-10	Female	Calf	Brazil, Espírito Santo, Serra	-20.1119	-40.1735	Precise		Petrobras 2016
A312	Sotalia guianensis	2014-12-11	Male	Adult	Brazil, Espírito Santo, Aracruz	-19.8306	-40.0583	Precise		Petrobras 2016
A313	Sotalia guianensis	2014-12-31	Unknown	Juvenile	Brazil, Espírito Santo, Anchieta	-20.8342	-40.6219	Precise		Petrobras 2016
A314	Sotalia guianensis	2015-01-06	Female	Juvenile	Brazil, Espírito Santo, Linhares	-19.2482	-39.6961	Precise		Petrobras 2016
A315	Sotalia guianensis	2015-01-11	Unknown	Unknown	Brazil, Espírito Santo, São Mateus	-18.627	-39.7341	Precise		Petrobras 2016
A316	Sotalia guianensis	2015-01-14	Unknown	Adult	Brazil, Espírito Santo, Conceição da Barra	-18.3518	-39.671	Precise		Petrobras 2016
A317	Sotalia guianensis	2015-01-20	Unknown	Adult	Brazil, Espírito Santo, Linhares	-19.2206	-39.7014	Precise		Petrobras 2016
A318	Sotalia guianensis	2015-01-28	Unknown	Adult	Brazil, Espírito Santo, Linhares	-19.377	-39.6999	Precise		Petrobras 2016
A319	Sotalia guianensis	2015-02-01	Unknown	Adult	Brazil, Espírito Santo, Linhares	-19.1035	-39.7186	Precise		Petrobras 2016
A320	Sotalia guianensis	2015-02-12	Male	Juvenile	Brazil, Espírito Santo, São Mateus	-18.8828	-39.7458	Precise		Petrobras 2016
A321	Sotalia guianensis	2015-02-21	Male	Unknown	Brazil, Espírito Santo, Anchieta	-20.7711	-40.575	Precise		Petrobras 2016
A322	Sotalia guianensis	2015-02-23	Unknown	Unknown	Brazil, Espírito Santo, São Mateus	-18.7567	-39.7476	Precise		Petrobras 2016
A323	Sotalia guianensis	2015-02-25	Female	Juvenile	Brazil, Espírito Santo, Linhares	-19.1973	-39.7057	Precise		Petrobras 2016
A324	Sotalia guianensis	2015-02-27	Unknown	Juvenile	Brazil, Espírito Santo, Linhares	-19.1925	-39.7064	Precise		Petrobras 2016
A325	Sotalia guianensis	2015-03-03	Male	Juvenile	Brazil, Espírito Santo, Aracruz	-19.9214	-40.1026	Precise		Petrobras 2016
A326	Sotalia guianensis	2015-03-06	Unknown	Unknown	Brazil, Espírito Santo, Linhares	-19.4302	-39.7179	Precise		Petrobras 2016
A327	Sotalia guianensis	2015-03-08	Unknown	Adult	Brazil, Espírito Santo, Vitória	-20.3115	-40.2786	Precise		Petrobras 2016
A328	Sotalia guianensis	2015-03-08	Unknown	Unknown	Brazil, Espírito Santo, Linhares	-19.2064	-39.7043	Precise		Petrobras 2016
A329	Sotalia guianensis	2015-03-13	Female	Adult	Brazil, Espírito Santo, Piúma	-20.8386	-40.7091	Precise		Petrobras 2016
A330	Sotalia guianensis	2015-03-18	Male	Adult	Brazil, Espírito Santo, Aracruz	-19.9072	-40.0982	Precise		Petrobras 2016
A331	Sotalia guianensis	2015-03-23	Unknown	Juvenile	Brazil, Espírito Santo, São Mateus	-18.846	-39.7495	Precise		Petrobras 2016
A332	Sotalia guianensis	2015-03-23	Male	Adult	Brazil, Espírito Santo, São Mateus	-18.8712	-39.7471	Precise		Petrobras 2016
A333	Sotalia guianensis	2015-03-27	Unknown	Juvenile	Brazil, Espírito Santo, Vila Velha	-20.4535	-40.3342	Precise		Petrobras 2016
A334	Sotalia guianensis	2015-03-31	Male	Adult	Brazil, Espírito Santo, São Mateus	-19.0585	-39.7246	Adjusted		Petrobras 2016
A335	Sotalia guianensis	2015-04-01	Male	Adult	Brazil, Espírito Santo, São Mateus	-18.9123	-39.7438	Precise		Petrobras 2016
A336	Sotalia guianensis	2015-04-08	Unknown	Unknown	Brazil, Espírito Santo, Aracruz	-19.9415	-40.1409	Precise		Petrobras 2016
A337	Sotalia guianensis	2015-04-10	Unknown	Juvenile	Brazil, Espírito Santo, Guarapari	-20.6253	-40.4499	Precise		Petrobras 2016
A338	Sotalia guianensis	2015-04-17	Unknown	Adult	Brazil, Espírito Santo, Vitória	-20.3119	-40.2849	Precise		Petrobras 2016
A339	Sotalia guianensis	2015-04-21	Unknown	Adult	Brazil, Espírito Santo, São Mateus	-18.7906	-39.7485	Precise		Petrobras 2016
A340	Sotalia guianensis	2015-04-21	Unknown	Adult	Brazil, Espírito Santo, São Mateus	-18.7891	-39.7485	Precise		Petrobras 2016
A341	Sotalia guianensis	2015-05-12	Unknown	Unknown	Brazil, Espírito Santo, São Mateus	-19.012	-39.7309	Precise		Petrobras 2016
A342	Sotalia guianensis	2015-06-01	Unknown	Unknown	Brazil, Espírito Santo, São Mateus	-18.8109	-39.7489	Precise		Petrobras 2016
A343	Sotalia guianensis	2015-06-07	Unknown	Juvenile	Brazil, Espírito Santo, Vila Velha	-20.4277	-40.3228	Precise		Petrobras 2016
A344	Sotalia guianensis	2015-06-10	Male	Adult	Brazil, Espírito Santo, Guarapari	-20.575	-40.4003	Precise		Petrobras 2016
A345	Sotalia guianensis	2015-06-14	Unknown	Adult	Brazil, Espírito Santo, Vila Velha	-20.4065	-40.3199	Precise		Petrobras 2016
A346	Sotalia guianensis	2015-07-05	Unknown	Adult	Brazil, Espírito Santo, Guarapari	-20.6749	-40.4972	Precise		Petrobras 2016
A347	Sotalia guianensis	2015-07-08	Male	Adult	Brazil, Espírito Santo, Linhares	-19.4863	-39.7385	Precise		Petrobras 2016
A348	Sotalia guianensis	2015-07-26	Male	Adult	Brazil, Espírito Santo, São Mateus	-18.7866	-39.7485	Precise		Petrobras 2016
A349	Sotalia guianensis	2015-08-11	Female	Juvenile	Brazil, Espírito Santo, Serra	-20.1065	-40.1723	Precise		Petrobras 2016
A350	Sotalia guianensis	2015-08-11	Male	Adult	Brazil, Espírito Santo, Linhares	-19.6311	-39.8075	Adjusted		Petrobras 2016
A351	Sotalia guianensis	2015-08-11	Female	Adult	Brazil, Espírito Santo, Conceição da Barra	-18.4423	-39.7076	Precise		Petrobras 2016
A352	Sotalia guianensis	2015-08-12	Unknown	Adult	Brazil, Espírito Santo, Guarapari	-20.6311	-40.4456	Precise		Petrobras 2016
A353	Sotalia guianensis	2015-08-12	Unknown	Juvenile	Brazil, Espírito Santo, Aracruz	-19.9576	-40.1383	Precise		Petrobras 2016
A354	Sotalia guianensis	2015-08-17	Unknown	Juvenile	Brazil, Espírito Santo, Aracruz	-19.9547	-40.1406	Precise		Petrobras 2016
A355	Sotalia guianensis	2015-08-18	Female	Juvenile	Brazil, Espírito Santo, Aracruz	-19.9748	-40.1396	Precise		Petrobras 2016
A356	Sotalia guianensis	2015-08-28	Unknown	Juvenile	Brazil, Espírito Santo, Linhares	-19.5066	-39.7479	Precise		Petrobras 2016
A357	Sotalia guianensis	2015-08-31	Unknown	Juvenile	Brazil, Espírito Santo, Aracruz	-19.8924	-40.0889	Precise		Petrobras 2016
A358	Sotalia guianensis	2015-09-17	Male	Adult	Brazil, Espírito Santo, São Mateus	-18.9964	-39.7326	Precise		Petrobras 2016
A359	Sotalia guianensis	2015-09-26	Male	Adult	Brazil, Espírito Santo, Presidente Kennedy	-21.2991	-40.959	Adjusted		Petrobras 2016
A360	Sotalia guianensis	2015-09-28	Male	Adult	Brazil, Espírito Santo, Marataízes	-21.0375	-40.8212	Precise		Petrobras 2016
A361	Stenella attenuata	2007-04-11	Unknown	Unknown	Brazil, Espírito Santo, Vila Velha, Morada do Sol	-20.475	-40.3458	Precise		Petrobras 2007
A362	Stenella attenuata	2009-10-22	Male	Juvenile	Brazil, Espírito Santo, Anchieta, Porto Velho	-20.8062	-40.6516	Approximate		Petrobras 2009b
A363	Stenella attenuata	2015-04-24	Male	Calf	Brazil, Espírito Santo, Linhares	-19.4047	-39.7074	Precise		Petrobras 2016
A364	Stenella frontalis	xx-Jun-1997	Female	Adult	Brazil, Espírito Santo, Itapemirim, Itaipava	-20.8978	-40.7755	Approximate	MN 53653 (BB189-S003)	MZUSP
A365	Stenella longirostris	2007-05-31	Unknown	Unknown	Brazil, Espírito Santo, Guarapari, Meaípe	-20.738	-40.54	Precise		Petrobras 2007
A366	Stenella longirostris	2011-03-07	Female	Juvenile	Brazil, Espírito Santo, Marataízes, Boa Vista	-21.1655	-40.9072	Precise		Petrobras 2012; Petrobras 2016
A367	Stenella longirostris	2011-09-15	Female	Adult	Brazil, Espírito Santo, Aracruz, Santa Cruz	-19.9547	-40.1607	Precise		Petrobras 2012; Petrobras 2016
A368	Steno bredanensis	1996-06-05	Unknown	Adult	Brazil, Espírito Santo, Vila Velha, Itaparica	-20.3684	-40.3005	Approximate		Freitas Netto & Barbosa 2003
A369	Steno bredanensis	1997-08-28	Unknown	Calf	Brazil, Espírito Santo, Vila Velha, Praia de Itapoã	-20.353	-40.283	Adjusted	ORCA 97.08/DEL/06 (L Barbosa)	Ramos et al. 2001; Instituto ORCA
A370	Steno bredanensis	1999-05-22	Female	Adult	Brazil, Espírito Santo, Guarapari, Setiba	-20.6347	-40.4367	Adjusted	ORCA 99.05/DEL/s/nº (L Barbosa)	Freitas Netto & Barbosa 2003; Siciliano et al. 2007
A371	Steno bredanensis	1999-07-01	Unknown	Calf	Brazil, Espírito Santo, Vila Velha, Itaparica	-20.3684	-40.3005	Adjusted	ORCA 99.07/DEL/s/nº (L Barbosa)	Ramos et al. 2001; Instituto ORCA
A372	Steno bredanensis	2000-04-19	Female	Adult	Brazil, Espírito Santo, Vila Velha, Barra do Jucu	-20.3	-40.2333	Adjusted		Freitas Netto & Barbosa 2003
A373	Steno bredanensis	xx-Oct-2004	Male	Juvenile	Brazil, Espírito Santo, Piúma, 4 milhas da costa	-20.8886	-40.6826	Approximate	Incidental capture in fishing nets.	Freitas Netto & Siciliano 2007
A374	Steno bredanensis	2007-08-15	Unknown	Unknown	Brazil, Espírito Santo, Guarapari, Tropical	-20.5638	-40.3957	Precise		Petrobras 2007
A375	Steno bredanensis	2009-04-28	Male	Adult	Brazil, Espírito Santo, Guarapari, Santa Mônica	-20.6283	-40.4463	Precise	Suspected viral infection (mild cerebral inflammation). Straded alive but died after several days under care.	Petrobras 2009a
A376	Steno bredanensis	2009-07-05	Male	Juvenile	Brazil, Espírito Santo, Anchieta, Areia Preta	-20.8335	-40.6907	Precise	Marine litter ingestion. Stranded alive but died after three days under care.	Petrobras 2009a
A377	Steno bredanensis	2010-11-17	Unknown	Unknown	Brazil, Espírito Santo, Fundão, Rio Preto	-20.0218	-40.1595	Approximate		Petrobras 2012; Petrobras 2016
A378	Steno bredanensis	2011-07-25	Male	Unknown	Brazil, Espírito Santo, Marataízes, Lagoa do Siri	-21.1118	-40.8532	Precise		Petrobras 2012; Petrobras 2016
A379	Steno bredanensis	2011-09-29	Female	Adult	Brazil, Espírito Santo, Aracruz, Praia do Alambique	-20.0015	-40.1473	Precise		Petrobras 2012; Petrobras 2016
A380	Steno bredanensis	2011-12-22	Female	Adult	Brazil, Espírito Santo, Marataízes, Cações	-21.1376	-40.8743	Precise		Petrobras 2013; Petrobras 2016
A381	Steno bredanensis	2014-12-11	Male	Adult	Brazil, Espírito Santo, Presidente Kennedy	-21.2616	-40.9611	Precise		Petrobras 2016
A382	Steno bredanensis	2015-03-18	Male	Adult	Brazil, Espírito Santo, São Mateus	-18.7726	-39.7482	Precise		Petrobras 2016
A383	Tursiops truncatus	1984-04-23	Unknown	Unknown	Brazil, Espírito Santo, Guarapari	-20.6613	-40.4841	Approximate		Barros 1991
A384	Tursiops truncatus	1998-06-13	Male	Adult	Brazil, Espírito Santo, Vila Velha	-20.3333	-40.2733	Approximate	ORCA 98.06/DEL/s/nº (L Barbosa)	Ramos et al. 2001; Instituto ORCA
A385	Tursiops truncatus	2007-06-08	Unknown	Unknown	Brazil, Espírito Santo, Anchieta, Praia do Além	-20.7907	-40.5778	Precise		Petrobras 2007
A386	Tursiops truncatus	2009-07-15	Male	Adult	Brazil, Espírito Santo, Guarapari, Santa Mônica	-20.6238	-40.4522	Precise		Petrobras 2009a; Flores & Luna 2010
A387	Tursiops truncatus	2009-10-16	Male	Adult	Brazil, Espírito Santo, Vila Velha, Ponta da Fruta	-20.5167	-40.3597	Precise		Petrobras 2009b; Flores & Luna 2010
A388	Tursiops truncatus	2011-08-15	Female	Adult	Brazil, Espírito Santo, Vila Velha, Praia de Coqueiral	-20.3755	-40.3043	Precise		Petrobras 2012; Petrobras 2016
A389	Tursiops truncatus	2011-09-11	Male	Adult	Brazil, Espírito Santo, Marataízes, Cações	-21.1372	-40.8738	Precise		Petrobras 2012; Petrobras 2016
A390	Tursiops truncatus	2012-09-07	Male	Adult	Brazil, Espírito Santo, Vitória, Praia de Camburi	-20.2692	-40.2535	Precise		Petrobras 2013; Petrobras 2016
A391	Tursiops truncatus	2013-07-27	Male	Adult	Brazil, Espírito Santo, Itapemirim , Itaoca	-20.909	-40.7829	Precise		Petrobras 2014; Petrobras 2016
A392	Tursiops truncatus	2013-07-29	Unknown	Unknown	Brazil, Espírito Santo, Linhares, Praia de Comboios	-19.6564	-39.8375	Precise		Petrobras 2014; Petrobras 2016
A393	Tursiops truncatus	2013-08-01	Unknown	Adult	Brazil, Espírito Santo, Conceição da Barra, Itaúnas	-18.3487	-39.6693	Precise		Petrobras 2014; Petrobras 2016
A394	Tursiops truncatus	2014-03-17	Unknown	Unknown	Brazil, Espírito Santo, Vila Velha	-20.4236	-40.3207	Precise		Petrobras 2016
A395	Tursiops truncatus	2015-03-13	Male	Adult	Brazil, Espírito Santo, Presidente Kennedy	-21.2628	-40.9614	Precise		Petrobras 2016
A396	Tursiops truncatus	2015-04-29	Male	Juvenile	Brazil, Espírito Santo, Serra	-20.0912	-40.1741	Precise		Petrobras 2016
A397	Kogia breviceps	xx-Nov-2005	Unknown	Unknown	Brazil, Espírito Santo, São Mateus, Guriri	-18.7415	-39.7464	Precise		Groch & Marcondes 2006 apud Moura et al. 2016
A398	Kogia simus	2011-10-13	Unknown	Unknown	Brazil, Espírito Santo, Aracruz, Barra do Riacho	-19.8266	-40.0581	Precise		Moura et al. 2016; Petrobras 2012
A399	Phocoena spinipinnis	2014-06-25	Male	Adult	Brazil, Espírito Santo, Anchieta	-20.8057	-40.6002	Precise		Petrobras 2016
A400	Physeter macrocephalus	1975-06-11	Male	Adult	Brazil, Espírito Santo, Vitória	-20.2749	-40.2792	Approximate		Barros 1991
A401	Physeter macrocephalus	1981-08-06	Unknown	Unknown	Brazil, Espírito Santo, Guarapari, Meaípe	-20.7383	-40.5408	Approximate		Barros 1991
A402	Physeter macrocephalus	1988-06-27	Male	Unknown	Brazil, Espírito Santo, São Mateus	-18.6107	-39.7288	Approximate		Ramos et al. 2001
A403	Physeter macrocephalus	1992-08-07	Unknown	Unknown	Brazil, Espírito Santo, Guarapari	-20.6762	-40.4958	Approximate		Moreira et al. 1994; Ramos et al. 2001
A404	Physeter macrocephalus	1992-09-28	Unknown	Unknown	Brazil, Espírito Santo, Aracruz	-19.9151	-40.0976	Approximate		Moreira et al. 1994; Ramos et al. 2001
A405	Physeter macrocephalus	1993-09-30	Unknown	Unknown	Brazil, Espírito Santo, Anchieta	-20.6762	-40.4958	Approximate		Moreira et al. 1994; Ramos et al. 2001
A406	Physeter macrocephalus	1994-02-25	Unknown	Unknown	Brazil, Espírito Santo, Conceição da Barra	-19.9151	-40.0976	Approximate		Moreira et al. 1994; Ramos et al. 2001
A407	Physeter macrocephalus	2011-01-22	Male	Calf	Brazil, Espírito Santo, São Mateus, Barra Nova	-18.9469	-39.74	Approximate		Petrobras 2012; Petrobras 2016
A408	Physeter macrocephalus	2012-03-23	Female	Juvenile	Brazil, Espírito Santo, Serra, Praia de Manguinhos	-20.1997	-40.1922	Precise		Petrobras 2013; Petrobras 2016
A409	Physeter macrocephalus	2013-11-30	Unknown	Unknown	Brazil, Espírito Santo, São Mateus	-18.8544	-39.7489	Precise		Petrobras 2016
A410	Physeter macrocephalus	2014-05-15	Unknown	Unknown	Brazil, Espírito Santo, São Mateus	-18.7558	-39.7476	Precise		Petrobras 2016
A411	Pontoporia blainvillei	xx-Sep-1978	Unknown	Adult	Brazil, Espírito Santo, Linhares, Regência	-19.6565	-39.8332	Approximate	MZUSP 25428 (SSiciliano)	MZUSP
A412	Pontoporia blainvillei	xx-Sep-1978	Unknown	Unknown	Brazil, Espírito Santo, Linhares, Regência	-19.6565	-39.8332	Approximate	MZUSP 25429 (SSiciliano)	MZUSP
A413	Pontoporia blainvillei	1984-02-20	Unknown	Unknown	Brazil, Espírito Santo, Linhares, Regência	-19.6565	-39.8332	Approximate	MZUSP 19531 (LGeise & MBorobia)	Geise e Borobia 1987; MZUSP
A414	Pontoporia blainvillei	1987-01-09	Unknown	Juvenile	Brazil, Espírito Santo, Linhares, Regência	-19.6565	-39.8332	Approximate	MZUSP 23793 (FBCN-GMA021, SS022)	Siciliano 1994; MZUSP
A415	Pontoporia blainvillei	1989-03-26	Unknown	Adult	Brazil, Espírito Santo, Linhares, Regência	-19.6565	-39.8332	Approximate	MZUSP 26861 (BA21)	MZUSP
A416	Pontoporia blainvillei	1989-03-26	Unknown	Calf	Brazil, Espírito Santo, Linhares, Regência	-19.6565	-39.8332	Approximate	MZUSP 26862 (BA19)	MZUSP
A417	Pontoporia blainvillei	1989-03-26	Unknown	Adult	Brazil, Espírito Santo, Linhares, Regência	-19.6565	-39.8332	Approximate	MZUSP 26864 (BA18)	MZUSP
A418	Pontoporia blainvillei	1989-03-26	Unknown	Adult	Brazil, Espírito Santo, Linhares, Regência	-19.6565	-39.8332	Approximate	BA017 (APDiBeneditto)	Ramos et al. 2001
A419	Pontoporia blainvillei	1989-03-26	Unknown	Adult	Brazil, Espírito Santo, Linhares, Regência	-19.6565	-39.8332	Approximate	BA020 (APDiBeneditto)	Ramos et al. 2001
A420	Pontoporia blainvillei	1991-02-12	Female	Unknown	Brazil, Espírito Santo, Conceição da Barra, Itaúnas	-18.4234	-39.7012	Approximate	MZUSP 27995 (LMPMoreira)	Siciliano 1994; MZUSP
A421	Pontoporia blainvillei	1991-02-28	Female	Adult	Brazil, Espírito Santo, São Mateus, Guriri	-18.7394	-39.7467	Approximate	MZUSP 28410 (LMPMoreira)	MZUSP
A422	Pontoporia blainvillei	1991-02-28	Unknown	Unknown	Brazil, Espírito Santo, São Mateus, Guriri	-18.7394	-39.7467	Approximate	MZUSP 28411 (LMPMoreira)	MZUSP
A423	Pontoporia blainvillei	1992-01-17	Unknown	Unknown	Brazil, Espírito Santo, São Mateus, Guriri	-18.7394	-39.7467	Approximate		Siciliano 1994
A424	Pontoporia blainvillei	1994-09-11	Unknown	Adult	Brazil, Espírito Santo, São Mateus, Guriri	-18.7394	-39.7467	Approximate	MN 48892 (SSiciliano)	MNUFRJ
A425	Pontoporia blainvillei	2006-12-10	Unknown	Unknown	Brazil, Espírito Santo, Linhares, Regência	-19.67	-39.8757	Precise		Petrobras 2007
A426	Pontoporia blainvillei	2006-12-10	Unknown	Unknown	Brazil, Espírito Santo, Linhares, Regência	-19.67	-39.8757	Precise		Petrobras 2007
A427	Pontoporia blainvillei	2006-12-14	Unknown	Unknown	Brazil, Espírito Santo, Aracruz, Santa Cruz	-19.955	-40.1607	Precise		Petrobras 2007
A428	Pontoporia blainvillei	2006-12-27	Unknown	Unknown	Brazil, Espírito Santo, Linhares, Regência	-19.67	-39.8757	Precise		Petrobras 2007
A429	Pontoporia blainvillei	2007-10-11	Unknown	Unknown	Brazil, Espírito Santo, Linhares, Regência	-19.6415	-39.8198	Precise		Petrobras 2007
A430	Pontoporia blainvillei	2009-10-02	Male	Calf	Brazil, Espírito Santo, Marataízes, Praia do Siri	-21.1085	-40.8517	Approximate	Newborn calf was caught by the local population and translocated to Siri Lagoon (-21.108347, -40.852731), where it died shortly after.	Petrobras 2009b
A431	Pontoporia blainvillei	2010-01-11	Male	Calf	Brazil, Espírito Santo, Fundão, Praia Grande	-20.0432	-40.1873	Precise		Petrobras 2010
A432	Pontoporia blainvillei	2011-04-18	Unknown	Unknown	Brazil, Espírito Santo, São Mateus, Guriri	-18.7134	-39.7466	Adjusted		Petrobras 2012; Petrobras 2016
A433	Pontoporia blainvillei	2011-11-03	Unknown	Calf	Brazil, Espírito Santo, Conceição da Barra, Itaúnas IA2	-18.3757	-39.6825	Precise		Petrobras 2013; Petrobras 2016
A434	Pontoporia blainvillei	2012-01-06	Unknown	Unknown	Brazil, Espírito Santo, Linhares, Pontal do Ipiranga	-19.1544	-39.7122	Precise		Petrobras 2013; Petrobras 2016
A435	Pontoporia blainvillei	2012-02-05	Unknown	Unknown	Brazil, Espírito Santo, Linhares, Regência	-19.6551	-39.8251	Adjusted		Petrobras 2013; Petrobras 2016
A436	Pontoporia blainvillei	2012-04-12	Female	Adult	Brazil, Espírito Santo, Linhares, Regência	-19.6555	-39.8219	Precise		Petrobras 2013; Petrobras 2016
A437	Pontoporia blainvillei	2012-07-28	Unknown	Adult	Brazil, Espírito Santo, Linhares, Regência	-19.6561	-39.8197	Precise		Petrobras 2013; Petrobras 2016
A438	Pontoporia blainvillei	2012-11-24	Unknown	Adult	Brazil, Espírito Santo, Linhares, Boca do Rio	-19.6171	-39.7993	Precise		Petrobras 2014; Petrobras 2016
A439	Pontoporia blainvillei	2013-02-01	Unknown	Adult	Brazil, Espírito Santo, Conceição da Barra, Itaúnas IAS1	-18.3812	-39.685	Precise		Petrobras 2014; Petrobras 2016
A440	Pontoporia blainvillei	2014-01-07	Unknown	Adult	Brazil, Espírito Santo, São Mateus	-18.7212	-39.7464	Precise		Petrobras 2016
A441	Pontoporia blainvillei	2014-01-07	Unknown	Adult	Brazil, Espírito Santo, São Mateus	-18.7242	-39.7464	Precise		Petrobras 2016
A442	Pontoporia blainvillei	2014-01-18	Unknown	Adult	Brazil, Espírito Santo, São Mateus	-18.7066	-39.7464	Precise		Petrobras 2016
A443	Pontoporia blainvillei	2014-01-21	Unknown	Unknown	Brazil, Espírito Santo, São Mateus	-18.7665	-39.7476	Precise		Petrobras 2016
A444	Pontoporia blainvillei	2014-01-21	Female	Calf	Brazil, Espírito Santo, Linhares	-19.1937	-39.7063	Precise		Petrobras 2016
A445	Pontoporia blainvillei	2014-01-23	Unknown	Unknown	Brazil, Espírito Santo, São Mateus	-18.7087	-39.7472	Precise		Petrobras 2016
A446	Pontoporia blainvillei	2014-01-25	Unknown	Unknown	Brazil, Espírito Santo, Linhares	-19.6292	-39.8058	Precise		Petrobras 2016
A447	Pontoporia blainvillei	2014-02-05	Unknown	Unknown	Brazil, Espírito Santo, Linhares	-19.6308	-39.8069	Precise		Petrobras 2016
A448	Pontoporia blainvillei	2014-02-05	Unknown	Unknown	Brazil, Espírito Santo, Linhares	-19.6287	-39.806	Precise		Petrobras 2016
A449	Pontoporia blainvillei	2014-02-07	Unknown	Unknown	Brazil, Espírito Santo, Linhares	-19.7084	-39.9466	Approximate		Petrobras 2016
A450	Pontoporia blainvillei	2014-02-08	Unknown	Unknown	Brazil, Espírito Santo, Linhares	-19.1755	-39.7092	Precise		Petrobras 2016
A451	Pontoporia blainvillei	2014-02-11	Unknown	Unknown	Brazil, Espírito Santo, São Mateus	-18.662	-39.7438	Precise		Petrobras 2016
A452	Pontoporia blainvillei	2014-03-31	Unknown	Juvenile	Brazil, Espírito Santo, Conceição da Barra	-18.5195	-39.7282	Precise		Petrobras 2016
A453	Pontoporia blainvillei	2014-08-05	Unknown	Calf	Brazil, Espírito Santo, Conceição da Barra	-18.3817	-39.6852	Precise		Petrobras 2016
A454	Pontoporia blainvillei	2015-02-01	Unknown	Adult	Brazil, Espírito Santo, Linhares	-19.2505	-39.6953	Precise		Petrobras 2016
A455	Pontoporia blainvillei	2015-03-02	Male	Juvenile	Brazil, Espírito Santo, Linhares	-19.492	-39.7412	Precise		Petrobras 2016
A456	Pontoporia blainvillei	2015-05-11	Unknown	Calf	Brazil, Espírito Santo, São Mateus	-18.7068	-39.7464	Precise		Petrobras 2016
A457	Pontoporia blainvillei	2015-08-09	Female	Calf	Brazil, Espírito Santo, Conceição da Barra	-18.5786	-39.7313	Precise		Petrobras 2016
A458	Ziphius cavirostris	xx-Oct-2007	Unknown	Adult	Brazil, Espírito Santo, Ilha da Trindade, Praia do Andrada	-20.513	-29.3073	Precise		Mayorga et al. 2010
A459	Ziphius cavirostris	2009-08-04	Female	Adult	Brazil, Espírito Santo, Vila Velha, Itaparica	-20.3762	-40.3048	Precise	Stranded alive but died within minutes after having been found.	Petrobras 2009b; Mayorga et al. 2010; Flores & Luna 2010
A460	Ziphius cavirostris	2013-04-02	Female	Adult	Brazil, Espírito Santo, Ilha da Trindade, Praia das Cabritas	-20.4953	-29.3281	Precise		Fisch & Port 2013
A461	Ziphius cavirostris	2014-10-14	Female	Adult	Brazil, Espírito Santo, Itapemirim, Itaipava	-20.8978	-40.7755	Approximate		G1 Espírito Santo 2014

## Sheet: Refs
BARROS NB (1991) Recent cetacean records for Southeastern Brazil. Marine Mammal Science 7(3): 296-306.
BARROS NB, BARBOSA LA, GASPARINI JL, NETTO RF, MORAES CS (1997) Ingestão de plástico como provável causa mortis de uma baleia-piloto-de-peitorais-curtas, Globicephala macrorhynchus, Gray, 1846, no litoral do Espírito Santo. In: VII Congresso Nordestino de Ecologia, Bahia.
COSTA PCS, BARBOSA LA, SILVEIRA LS (2012a) Histopatologia de um neonato de golfinho-de-risso, grampus griseus, encalhado no litoral do Espírito Santo. In: IV Congresso Fluminense de Iniciação Científica e Tecnológica, Rio de Janeiro.
COSTA PCS, CARVALHO APM, BARBOSA LA, SILVEIRA LS (2012b) Ingestão de lixo plástico por Peponocephala electra (Gray, 1846) encalhada viva no litoral do Espírito Santo – Brasil. In: Congresso Brasileiro de Oceanografia, Rio de Janeiro.Volume 1. 343p.
ENGEL M, ROCHA-CAMPOS C, CÉSAR FB, MARINI-FILHO OJ, 2006. Brazil progress report on cetacean research, March 2005 to February 2006, with statistical data for the calendar season 2005/06. International Whaling Commission SC/58/ProgRep Brazil.
FISCH F, PORT D (2013) New stranding record of Ziphius cavirostris (Cuvier, 1823) (Cetacea: Ziphiidae) at Trindade Island, Brazil. Revista Eletrônica de Biologia 6(3): 286-291.
FREITAS AC, MORETE ME, ENGEL MH (1998) Encalhe de um golfinho de risso - Grampus griseus no litoral norte do Espírito Santo. In: Reunião de Trabalho de Especialistas em Mamíferos Aquáticos da América do Sul e VIII Congresso da Sociedade Latinoamericana de Especialistas em Mamíferos Aquáticos (SOLAMAC), Pernambuco.
FREITAS-NETTO R, BARBOSA LA (2003) Cetaceans and fishery interactions along the Espírito Santo state, southeastern Brazil during 1994-2001. Latin American Journal of Aquatic Mammals 2(1): 57-60.
FREITAS NETTO, R., SICILIANO, S. (2007). Contribuição ao conhecimento da distribuição da toninha Pontoporia blainvillei (Gervais & d'Orbigny, 1844) no estado do Espírito Santo, sudeste do Brasil. Boletim do Museu de Biologia Mello Leitão 21:35-45.
FRIZZERA FC, TOSI C, PINHEIRO HT, MARCONDES MCC (2012) Captura acidental de toninha (Pontoporia blainvillei) na costa norte do Espírito Santo, Brasil. Boletim do Museu de Biologia Mello Leitão 29: 81-86.
G1 Espírito Santo (2014) Baleia encalha e morre em praia de Itapemirim, ES. 14 outubro de 2014. http://g1.globo.com/espirito-santo/noticia/2014/10/baleia-encalha-e-morre-em-praia-de-itapemirim-es.html
GASPARINI JL, SAZIMA IA (1996) A stranded melonheaded whale, Peponochephala electra, in southeastern Brazil, with comments on wounds from the cookiecutter shark, Isistius brasiliensis. Marine Mammal Science 12: 308-312.
GEISE L, BOROBIA M. 1987. New brazilian records for Kogia, Pontoporia, Grampus and Sotalia (Cetacea, Physeteridae, Platanistidae and Delphinidae). Journal of Mammalogy 68(4):873-875.
GROCH KR, MARCONDES MCC, 2006. Impactação gástrica devido à ingestão de plástico por um Cachalote Pigmeu (Kogia breviceps). I Reunión Internacional sobre el Estudio de los Mamíferos Acuáticos; 2006 Nov 05-09; SOMMEMA/SOLAMAC, Mérida, Mexico. p. 12.
LIMA JY, CARVALHO APM, AZEVEDO CT, BARBOSA LA, SILVEIRA LS. 2016. Variation of age and total length in Sotalia guianensis (Van Bénéden, 1864) (Cetacea, Delphinidae), on the coast of Espírito Santo state, Brazil. Braz. J. Biol. vol.77 no.3 São Carlos jul./set. 2017 Epub 03-Out-2016
MAYORGA LFSP, BARBOSA LA, BHERING RCC (2010) Primeiros registros de encalhe de Ziphius cavirostris (Cetacea, Odontoceti) na costa do Espírito Santo, Brasil. Revista Biotemas 23(3): 223-226.
MAYORGA LFSP, ROSSI JUNIOR JL (2015) Primeiros socorros a cetáceos encalhados. Revisão e Estudo de Casos. Revista CFMV 66: 78-84.
MOREIRA LMP, SICILIANO S, ALVES A (1994) Registros de cetáceos para o litoral do Espírito Santo, Brasil 1992-1994. In: Anais da 6a Reunião de Trabalho de Especialistas em Mamíferos Aquáticos da América do Sul, Florianópolis.
MOURA JF, ACEVEDO-TREJOS E, TAVARES DC, MEIRELLES ACO, SILVA CPN, OLIVEIRA LR, SANTOS RA, WICKERT JC, MACHADO R, SICILIANO S, MERICO A (2016). Stranding events of Kogia whales along the Brazilian coast. PloS One 11(1):e0146108.
PETROBRAS (2007) Monitoramento de cetáceos no campo Cangoá e Peroá. EIA - Estudo de Impacto Ambiental, Volume 1. Termo de Ajustamento de Conduta IBAMA referente às atividades de perfuração nos campos de Cangoá e Peroá, processo nº 02022.003118/2005, Convênio 2300.0032285.07.4.
PETROBRAS (2008) Sistema de Produção e Escoamento de Gás Natural dos Campos Marítimos de Peroá e Cangoá – Bacia do Espírito Santo. Monitoramento de Cetáceos no Litoral do Espírito Santo, Volume 1. Convênio 2300.0032285.07.4.
PETROBRAS (2009a) Projeto de Monitoramento de Cetáceos no Litoral do Espírito Santo. Atividade de Perfuração de Poços da Área Geográfica do Espírito Santo - AGES. Licença de Operação 0823/09. Volume 1, 78p.
PETROBRAS (2009b) Projeto de Monitoramento de Cetáceos no Litoral do Espírito Santo. Atividade de Perfuração de Poços da Área Geográfica do Espírito Santo - AGES. Licença de Operação 0823/09. Volume 2, 54p.
PETROBRAS (2012) Projeto de Monitoramento de Praias Bacia de Campos e Espírito Santo. Relatório Anual. Processo Administrativo Nº 02022.001407/2010 CGPEG/DILIC/IBAMA. Volume 1. 343p.
PETROBRAS (2013) Projeto de Monitoramento de Praias Bacia de Campos e Espírito Santo. 2º Relatório Anual. Processo Administrativo Nº 02022.001407/2010 CGPEG/DILIC/IBAMA. Volume Único. 195p.
PETROBRAS (2014) Projeto de Monitoramento de Praias Bacia de Campos e Espírito Santo. 3º Relatório Anual. Processo Administrativo Nº 02022.001407/2010 CGPEG/DILIC/IBAMA. Volume Único. 250p.
PETROBRAS (2016) Projeto de Monitoramento de Praias Bacia de Campos e Espírito Santo. Relatório Anual. Processo Administrativo Nº 02022.001407/2010 CGPEG/DILIC/IBAMA. Volume 1. 480p.
RAMOS RMA, DI BENEDITTO APM, FERNANDES LCC (1994) Relatório, Plano de Conservação e Manejo de Pequenos Cetáceos - Projeto Cetáceos. Fundação Brasileira para a Conservação da Natureza.
ROCHA JMR, ANDRIOLO A, 2005. Brazil progress report on cetacean research, March 2004 to February 2005, with statistical data for the calendar season 2004/05. International Whaling Commission SC/57/ProgRep Brazil.
ROCHA JMR, OTT PH, 2004. Brazil progress report on cetacean research, March 2003 to February 2004, with statistical data for the calendar year 2003 or season 2003/2004. International Whaling Commission SC/56/ProgRep Brazil.
SICILIANO S (1994) Review of small cetaceans and fishery interactions in coastal waters of Brazil. Reports of the International Whaling Commission S15: 241-250.
SICILIANO S, LODI L (1989) Observations of humpback whale, Megaptera novaeangliae, in the Abrolhos Bank, northeastern Brazil, and a summary or records for the Brazilian coast. Parque Nacional Marinho dos Abrolhos Technical Report. 38pp.
SICILIANO S, RAMOS RMA, DI BENEDITTO APM, SANTOS COM, FRAGOSO AB, BRITO-JUNIOR JL, AZEVEDO AF, VICENTE AFC, ZAMPIROLLI E, ALVARENGA FS, BARBOSA L, LIMA NR (2007) Age and growth of some delphinids in south-eastern Brazil. Journal of the Marine Biological Association of the United Kingdom 87: 293-303.
TOLEDO GAC, GURGEL FILHO NM, BRITO JLS, LANGGUTH A (2015) Stranding of a Risso’s dolphin (Cetacea, Delphinidae) on the north-eastern coast of Brazil, with comments on its distribution and threats in the Western South Atlantic. Marine Biodiversity Records 8:e66.
